# Supplementary material for: Recurrent circuits encode de novo visual center-surround computations in the mouse superior colliculus
Source: PLoS Biol. 2025 Oct 16;23(10):e3003414. doi: 10.1371/journal.pbio.3003414 (PMC12530612; doi:10.1371/journal.pbio.3003414)
Supplement: S1 Data — Each sheet corresponds to the dataset used for a specific figure inset. (XLSX) [file pbio.3003414.s008.xlsx]

## Sheet: 2F_Data
	Ge only	Ge_surround
cell 1	1.3	0.04
cell 2	3.51	0
cell 3	0.96	0.19
cell 4	2.76	1.64
cell 5	0.25	0.12
cell 6	0.45	0.05
cell 7	0.5	0.3
cell 8	2.4	1.2
cell 9	1.2	0.9
cell 10	0.8	0.4
cell 11	1.1	0.6
cell 12	0.9	0.15
cell 13	1.25	0.1
cell 14	2	0.8
cell 15	3.95	2.72
cell 16	3.35	1.45
cell 17	0.28	0.08
cell 18	1.53	0.5
cell 19	3.13	1.17
cell 20	0.25	0.1
cell 21	0.7	0.6
cell 22	0.83	0.1
cell 23	1.49	0.51
cell 24	0.6	0.1

## Sheet: 2G_Data
	Gi only	Gi_surround
cell 1	0.12	0.35
cell 2	0.2	0.2
cell 3	0.37	0.46
cell 4	0.1	0.49
cell 5	0.25	0.23
cell 6	0.35	0.35
cell 7	0.4	0.8
cell 8	0.05	1.2
cell 9	0.4	0.4
cell 10	0.95	0.8
cell 11	0.6	0.35
cell 12	0.62	0.75
cell 13	0.15	1.2
cell 14	0.58	0.16
cell 15	1.1	0.3
cell 16	0.45	1.5
cell 17	0.02	0.02
cell 18	1.35	1
cell 19	0.7	0.03
cell 20	0.05	0.05
cell 21	1.1	1.3
cell 22	0.12	0.07
cell 23	0.8	0.37
cell 24	0.6	0.4

## Sheet: 2I_Data
	Ctrl	Tx
Cell_1	0.302259	0.00788143
Cell_2	0.615045	0.0124166
Cell_3	0.256007	0.0661062
Cell_4	0.591037	0.0108565
Cell_5	0.262884	0.0142051

## Sheet: 3D_Data
mice	region	projection	mean	sem
vgat-cre	SC	12	10.3236	2.83511
vgat-cre	SC	14.1765
vgat-cre	SC	4.79439
vgat-cre	contra-retina	2.10667	2.82515	0.693461
vgat-cre	contra-retina	4.21176
vgat-cre	contra-retina	2.15701
vgat-cre	ipsi-retina	0	0.0225765	0.0201358
vgat-cre	ipsi-retina	0.0627451
vgat-cre	ipsi-retina	0.00498442
vglut2-cre	SCs	8.16071	9.54221	2.00873
vglut2-cre	SCs	13.5
vglut2-cre	SCs	6.96591
vglut2-cre	contra-retina	2.32381	2.97334	0.326622
vglut2-cre	contra-retina	3.35833
vglut2-cre	contra-retina	3.23788
vglut2-cre	ipsi-retina	0.0547619	0.0680014	0.00662338
vglut2-cre	ipsi-retina	0.075
vglut2-cre	ipsi-retina	0.0742424

## Sheet: 3E_Data
animal	Mice	perc	mean	sem
a1	vgat-cre	0.716667	0.787915	0.0455079
a2	vgat-cre	0.86722
a3	vgat-cre	0.77193
a1	vglut2-cre	0.719912	0.691793	0.023463
a2	vglut2-cre	0.611111
a3	vglut2-cre	0.646003

## Sheet: 3H_Data
center			All SCs layers
ChR2	Ctrl		ChR2	Ctrl
28	1		269	304
260	2		473	102
40	1		566	207
34			448
41			343

## Sheet: 3I_Data
center area ChR2				center area Control
on_gaba	on_glut	on_gaba_percent		on_gaba	on_glut	on_gaba_percent
13	6	0.684211		11	12	0.478261
15	24	0.384615		10	9	0.526316
60	97	0.382166		5	5	0.5
74	28	0.72549

## Sheet: 3K+S5F_Data
VGAT-mice								VGluT2-mice								template border for depth
AP	ML	DV	region	Ch	mice			AP	ML	DV	region	Ch	mice			AP	ML	DV
-3.68	0.62796	-1.80272	SCop	3	A1			-3.2	0.63435	-2.29855	SCop	3	A1			-3.65	1.61626	-2.24029
-3.9	0.933031	-1.8748	SCop	3	A1			-3.2	0.834225	-2.30805	SCop	3	A1			-3.65	1.5006	-2.0372
-4.01	0.639575	-1.68053	SCop	1	A1			-3.2	0.627975	-2.2518	SCop	2	A1			-3.65	1.40685	-1.9122
-4.12	0.713275	-1.7074	SCop	3	A1			-3.2	0.821725	-2.2643	SCop	3	A1			-3.65	1.2881	-1.8122
-3.68	0.369704	-1.48173	SCsg	3	A1			-3.2	0.874503	-2.26152	SCop	2	A1			-3.65	1.11935	-1.70595
-3.68	0.808118	-1.61112	SCsg	3	A1			-3.2	0.937279	-2.26121	SCop	3	A1			-3.65	0.8131	-1.5497
-3.68	0.7998	-1.67155	SCsg	3	A1			-3.2	1.10922	-2.19555	SCsg	3	A1			-3.65	0.54435	-1.39345
-3.68	0.8498	-1.8028	SCsg	3	A1			-3.2	0.971725	-2.18305	SCsg	2	A1			-3.65	0	-1.3497
-3.79	0.391375	-1.5797	SCsg	2	A1			-3.2	0.965475	-2.1393	SCsg	2	A1			-3.65	0.4381	-1.31845
-3.79	0.420125	-1.59095	SCsg	3	A1			-3.2	0.890475	-2.13305	SCsg	2	A1			-3.65	0.1131	-1.2747
-3.79	0.430703	-1.61162	SCsg	3	A1			-3.2	1.07797	-2.1518	SCsg	3	A1			-3.65	0.260322	-1.24692
-3.79	0.443083	-1.72424	SCsg	3	A1			-3.2	0.940475	-2.12055	SCsg	3	A1			-3.75	1.76328	-2.40682
-3.79	0.582625	-1.71595	SCsg	3	A1			-3.2	0.896725	-2.0893	SCsg	3	A1			-3.75	1.69093	-2.31005
-3.79	0.666001	-1.64001	SCsg	2	A1			-3.2	1.03023	-2.0808	SCzo	3	A1			-3.75	1.61593	-2.1913
-3.79	0.688875	-1.6097	SCsg	3	A1			-3.2	0.759225	-2.03305	SCzo	3	A1			-3.75	1.50343	-2.02255
-3.79	0.741651	-1.60693	SCsg	2	A1			-3.31	1.34702	-2.39867	SCop	3	A1			-3.75	1.36381	-1.86842
-3.79	0.860378	-1.70069	SCsg	2	A1			-3.31	1.16105	-2.39195	SCop	2	A1			-3.75	1.21245	-1.74479
-3.79	0.890001	-1.79691	SCsg	3	A1			-3.31	1.16578	-2.37367	SCop	2	A1			-3.75	1.06176	-1.65797
-3.79	0.21001	-1.48001	SCsg	3	A1			-3.31	1.04181	-2.33827	SCop	3	A1			-3.75	0.909675	-1.59755
-3.79	1.06588	-1.78891	SCsg	2	A1			-3.31	1.20119	-2.32577	SCop	3	A1			-3.75	0.76888	-1.53847
-3.79	0.401375	-1.5597	SCsg	1	A1			-3.31	1.05943	-2.18783	SCsg	3	A1			-3.75	0.624265	-1.47048
-3.9	0.999725	-1.88938	SCsg	1	A1			-3.31	0.768557	-1.93964	SCzo	3	A1			-3.75	0.488186	-1.40041
-3.9	1.1059	-1.84566	SCsg	3	A1			-3.42	1.57532	-2.57929	SCop	3	A1			-3.75	0	-1.3663
-3.9	0.968475	-1.85187	SCsg	3	A1			-3.42	1.5613	-2.49695	SCop	3	A1			-3.75	0.384675	-1.33505
-3.9	0.943458	-1.82688	SCsg	1	A1			-3.42	1.45641	-2.46349	SCop	3	A1			-3.75	0.053425	-1.32255
-3.9	0.930975	-1.81438	SCsg	3	A1			-3.42	1.3439	-2.41355	SCop	3	A1			-3.75	0.297175	-1.2663
-3.9	0.924725	-1.79563	SCsg	1	A1			-3.42	1.3373	-2.39414	SCop	3	A1			-3.75	0.0972594	-1.2789
-3.9	0.599334	-1.74569	SCsg	3	A1			-3.42	1.35561	-2.38855	SCop	3	A1			-3.75	0.193744	-1.23235
-3.9	0.630975	-1.72063	SCsg	3	A1			-3.42	1.44693	-2.34251	SCsg	3	A1			-3.85	1.69925	-2.39585
-3.9	0.932919	-1.7061	SCsg	2	A1			-3.42	1.30503	-2.28477	SCsg	3	A1			-3.85	1.5805	-2.20835
-3.9	0.341332	-1.71017	SCsg	3	A1			-3.42	1.27198	-2.19242	SCsg	3	A1			-3.85	1.4618	-1.93324
-3.9	0.738231	-1.6603	SCsg	3	A1			-3.42	0.93205	-2.17258	SCsg	3	A1			-3.85	1.31175	-1.8021
-3.9	0.543475	-1.63312	SCsg	3	A1			-3.42	0.9008	-2.08507	SCsg	3	A1			-3.85	1.07425	-1.6646
-3.9	0.47896	-1.55321	SCsg	3	A1			-3.42	0.927417	-1.85612	SCzo	3	A1			-3.85	0.826045	-1.54822
-3.9	0.349728	-1.52686	SCsg	2	A1			-3.42	0.871868	-1.85601	SCzo	3	A1			-3.85	0.61175	-1.4396
-4.01	0.856086	-1.7446	SCsg	3	A1			-3.42	0.833033	-1.91891	SCzo	2	A1			-3.85	0	-1.34168
-4.01	1.20833	-1.72428	SCsg	3	A1			-3.53	0.715997	-2.11367	SCop	3	A1			-3.85	0.426986	-1.33686
-4.01	1.10833	-1.71178	SCsg	2	A1			-3.53	0.262525	-1.74145	SCsg	3	A1			-3.85	0.0339314	-1.31742
-4.01	0.507999	-1.57302	SCsg	3	A1			-3.53	0.381275	-1.75395	SCsg	3	A1			-3.85	0.0944294	-1.26907
-4.01	1.03333	-1.60553	SCsg	3	A1			-3.53	0.556362	-1.87444	SCsg	3	A1			-3.85	0.27425	-1.25835
-4.01	0.570522	-1.46158	SCsg	2	A1			-3.53	0.672247	-1.93867	SCsg	3	A1			-3.85	0.17425	-1.24585
-4.12	0.253019	-1.39269	SCsg	3	A1			-3.53	0.756275	-1.91332	SCsg	3	A1			-3.95	1.9674	-2.7082
-4.12	0.371812	-1.35529	SCsg	3	A1			-3.53	0.806275	-1.9477	SCsg	3	A1			-3.95	1.8611	-2.502
-4.12	0.682025	-1.6074	SCsg	3	A1			-3.53	0.809207	-1.85746	SCsg	3	A1			-3.95	1.6986	-2.28325
-4.12	0.9664	-1.6001	SCsg	3	A1			-3.53	1.01003	-1.94356	SCsg	3	A1			-3.95	1.65903	-2.21657
-4.12	1.04452	-1.6949	SCsg	3	A1			-3.53	1.05628	-2.07895	SCsg	3	A1			-3.95	1.6236	-2.14575
-4.12	0.35021	-1.50685	SCsg	3	A1			-3.53	1.54794	-2.45187	SCsg	3	A1			-3.95	1.59235	-2.05825
-4.12	0.35521	-1.50285	SCsg	3	A1			-3.53	1.25312	-2.28838	SCsg	3	A1			-3.95	1.5361	-1.97075
-4.12	0.35621	-1.43001	SCsg	3	A1			-3.53	1.25012	-2.29838	SCsg	3	A1			-3.95	1.37985	-1.7645
-4.12	0.3864	-1.28425	SCsg	2	A1			-3.53	0.506275	-1.79145	SCsg	2	A1			-3.95	1.1736	-1.602
-3.68	0.429323	-1.40417	SCzo	3	A1			-3.53	0.556275	-1.84145	SCsg	2	A1			-3.95	0.9611	-1.4895
-3.68	0.55605	-1.42155	SCzo	2	A1			-3.53	0.668775	-1.8602	SCsg	2	A1			-3.95	0.6736	-1.37075
-3.68	0.638476	-1.45699	SCzo	2	A1			-3.53	0.731275	-1.82895	SCsg	2	A1			-3.95	0.5111	-1.29575
-3.68	0.76855	-1.5403	SCzo	2	A1			-3.53	0.481275	-1.5977	SCzo	3	A1			-3.95	0.0361	-1.29575
-3.79	0.382625	-1.39095	SCzo	2	A1			-3.53	0.631275	-1.7227	SCzo	3	A1			-3.95	0	-1.29644
-3.79	1.00001	-1.74891	SCzo	2	A1			-3.53	0.996638	-1.90289	SCzo	3	A1			-3.95	0.0736	-1.277
-3.79	1.11179	-1.70553	SCzo	2	A1			-3.53	1.52503	-2.30395	SCzo	3	A1			-3.95	0.131941	-1.22283
-3.79	1.17637	-1.7847	SCzo	3	A1			-3.64	1.06724	-2.06841	SCop	2	A1			-3.95	0.3861	-1.2145
-3.9	1.24972	-1.82062	SCzo	3	A1			-3.64	1.34859	-2.11758	SCsg	3	A1			-3.95	0.24235	-1.17075
-3.9	0.62883	-1.56643	SCzo	2	A1			-3.64	1.16435	-2.00163	SCsg	3	A1			-4.05	1.95897	-2.64475
-3.9	0.464448	-1.48715	SCzo	3	A1			-3.64	0.978827	-1.95779	SCsg	3	A1			-4.05	1.8372	-2.44775
-4.01	1.30623	-1.72013	SCzo	3	A1			-3.64	0.82685	-1.92663	SCsg	3	A1			-4.05	1.70595	-2.229
-4.01	0.939237	-1.51786	SCzo	3	A1			-3.64	0.92685	-1.85787	SCsg	3	A1			-4.05	1.5872	-1.9665
-4.01	0.864575	-1.46178	SCzo	3	A1			-3.64	0.9706	-1.83288	SCsg	3	A1			-4.05	1.36845	-1.72275
-4.12	1.0001	-1.64001	SCzo	3	A1			-3.64	0.924767	-1.83704	SCsg	3	A1			-4.05	1.16845	-1.5915
-3.2	0.946044	-2.36744	SCop	3	A3			-3.64	0.7206	-1.83288	SCsg	3	A1			-4.05	0.759076	-1.37587
-3.2	0.20685	-2.28764	SCop	3	A3			-3.64	1.0206	-1.76412	SCsg	3	A1			-4.05	0	-1.35192
-3.31	0.843475	-2.19515	SCop	3	A3			-3.64	0.6706	-1.78287	SCsg	3	A1			-4.05	0.55595	-1.26025
-3.53	1.18484	-2.08937	SCop	2	A3			-3.64	0.6081	-1.75162	SCsg	3	A1			-4.05	0.10595	-1.24775
-3.64	0.692359	-1.83891	SCop	3	A3			-3.64	0.718517	-1.73704	SCsg	3	A1			-4.05	0.20595	-1.17275
-3.75	0.634183	-1.88392	SCop	1	A3			-3.64	0.86435	-1.70788	SCsg	3	A1			-4.05	0.38095	-1.17275
-3.86	0.93085	-1.88817	SCop	3	A3			-3.64	0.714524	-1.67836	SCsg	3	A1			-4.05	0.265376	-1.15077
-3.86	0.614077	-1.81516	SCop	1	A3			-3.64	0.811148	-1.66139	SCsg	3	A1			-4.15	1.9641	-2.6814
-3.86	0.600761	-1.81122	SCop	1	A3			-3.64	0.68935	-1.64538	SCsg	3	A1			-4.15	1.84639	-2.49286
-3.86	0.633311	-1.80002	SCop	1	A3			-3.64	0.555322	-1.62385	SCsg	3	A1			-4.15	1.70056	-2.23244
-3.86	0.600143	-1.79244	SCop	3	A3			-3.64	0.50185	-1.53913	SCsg	3	A1			-4.15	1.56723	-1.99703
-3.86	0.660665	-1.78522	SCop	1	A3			-3.64	1.25357	-2.07608	SCsg	2	A1			-4.15	1.45837	-1.8465
-3.86	0.614529	-1.76877	SCop	3	A3			-3.64	1.30185	-2.02038	SCsg	2	A1			-4.15	1.31098	-1.70952
-3.86	0.526946	-1.73955	SCop	2	A3			-3.64	0.648609	-1.84908	SCsg	2	A1			-4.15	1.01097	-1.48453
-3.86	0.5246	-1.73818	SCop	1	A3			-3.64	0.87685	-1.80163	SCsg	2	A1			-4.15	0.798475	-1.34702
-3.97	0.0820645	-1.97254	SCop	3	A3			-3.64	0.590123	-1.80245	SCsg	2	A1			-4.15	0	-1.23453
-3.97	0.566783	-1.64856	SCop	1	A3			-3.64	0.851971	-1.74709	SCsg	2	A1			-4.15	0.542225	-1.19703
-3.97	0.579806	-1.64137	SCop	1	A3			-3.64	0.4331	-1.69538	SCsg	2	A1			-4.15	0.0642157	-1.15027
-4.08	0.827812	-1.75162	SCop	3	A3			-3.64	0.731017	-1.63079	SCsg	2	A1			-4.15	0.435992	-1.12205
-4.08	0.726304	-1.70962	SCop	1	A3			-3.64	1.43935	-2.14538	SCzo	3	A1			-4.15	0.160975	-1.08452
-4.08	0.590564	-1.68159	SCop	3	A3			-3.64	1.42685	-2.13287	SCzo	3	A1			-4.15	0.37631	-1.06931
-4.08	0.565363	-1.65752	SCop	1	A3			-3.64	0.9956	-1.69538	SCzo	3	A1			-4.15	0.285975	-1.04703
-4.08	0.306025	-1.62023	SCop	3	A3			-3.64	0.8456	-1.53913	SCzo	3	A1			-3.55	1.79882	-2.69865
-4.19	0.688721	-1.69445	SCop	3	A3			-3.64	0.62685	-1.46412	SCzo	3	A1			-3.55	1.7148	-2.43337
-4.19	0.530308	-1.58939	SCop	3	A3			-3.64	0.603591	-1.44502	SCzo	3	A1			-3.55	1.56757	-2.19865
-4.3	1.05743	-1.68603	SCop	3	A3			-3.64	0.3831	-1.42037	SCzo	3	A1			-3.55	1.4707	-2.05177
-4.52	0.31705	-1.53525	SCop	2	A3			-3.64	0.25185	-1.40787	SCzo	3	A1			-3.55	1.34882	-1.8549
-4.52	0.52559	-1.42499	SCop	2	A3			-3.64	0.959836	-1.73461	SCzo	2	A1			-3.55	1.15508	-1.6924
-4.63	0.592437	-1.3898	SCop	3	A3			-3.64	0.815891	-1.53449	SCzo	2	A1			-3.55	0.948825	-1.5674
-3.31	1.07122	-2.22364	SCsg	3	A3			-3.75	0.986467	-2.03723	SCop	3	A1			-3.55	0.736325	-1.4799
-3.31	0.73978	-2.09247	SCsg	3	A3			-3.75	0.572925	-1.8414	SCop	3	A1			-3.55	0	-1.46115
-3.31	0.3081	-1.77411	SCsg	3	A3			-3.75	0.479863	-1.84212	SCop	3	A1			-3.55	0.5332	-1.40178
-3.42	1.05012	-1.95727	SCsg	3	A3			-3.75	0.916675	-2.0414	SCop	1	A1			-3.55	0.042575	-1.36115
-3.42	0.869681	-1.94444	SCsg	2	A3			-3.75	0.822925	-2.01015	SCop	1	A1			-3.55	0.355075	-1.31115
-3.42	0.655413	-1.76645	SCsg	3	A3			-3.75	1.41043	-2.03515	SCsg	3	A1			-3.55	0.142575	-1.27365
-3.42	0.565025	-1.73565	SCsg	3	A3			-3.75	0.916675	-1.98515	SCsg	3	A1			-3.55	0.211325	-1.26115
-3.42	0.409409	-1.71767	SCsg	3	A3			-3.75	1.12292	-1.86015	SCsg	3	A1
-3.42	0.491751	-1.71461	SCsg	3	A3			-3.75	0.764939	-1.86918	SCsg	3	A1
-3.42	0.415631	-1.70507	SCsg	3	A3			-3.75	1.0074	-1.80409	SCsg	3	A1
-3.42	0.217875	-1.69567	SCsg	3	A3			-3.75	0.825524	-1.82051	SCsg	3	A1
-3.42	0.168063	-1.64024	SCsg	3	A3			-3.75	0.922925	-1.7914	SCsg	3	A1
-3.42	0.168343	-1.60122	SCsg	3	A3			-3.75	0.877483	-1.78797	SCsg	3	A1
-3.53	0.73165	-1.76733	SCsg	3	A3			-3.75	0.891675	-1.77265	SCsg	3	A1
-3.53	0.771233	-1.75274	SCsg	2	A3			-3.75	0.797925	-1.7039	SCsg	3	A1
-3.53	0.4879	-1.73608	SCsg	3	A3			-3.75	0.735425	-1.68515	SCsg	3	A1
-3.53	0.596793	-1.72427	SCsg	1	A3			-3.75	0.597925	-1.68515	SCsg	3	A1
-3.53	0.47575	-1.60933	SCsg	3	A3			-3.75	0.4228	-1.64778	SCsg	3	A1
-3.53	0.540032	-1.60054	SCsg	2	A3			-3.75	0.460425	-1.6414	SCsg	3	A1
-3.53	0.319537	-1.47789	SCsg	3	A3			-3.75	0.394953	-1.58183	SCsg	3	A1
-3.53	0.333082	-1.47162	SCsg	3	A3			-3.75	0.475694	-1.56988	SCsg	3	A1
-3.64	0.914104	-1.7922	SCsg	3	A3			-3.75	0.435317	-1.55401	SCsg	3	A1
-3.64	0.954813	-1.7453	SCsg	3	A3			-3.75	1.19792	-1.81015	SCsg	2	A1
-3.64	0.579745	-1.71887	SCsg	1	A3			-3.75	0.997925	-1.82265	SCsg	2	A1
-3.64	0.681107	-1.70871	SCsg	3	A3			-3.75	1.03022	-1.81223	SCsg	2	A1
-3.64	0.555671	-1.70178	SCsg	3	A3			-3.75	1.00031	-1.7877	SCsg	2	A1
-3.64	0.72464	-1.691	SCsg	3	A3			-3.75	0.835425	-1.78202	SCsg	2	A1
-3.64	0.630785	-1.6785	SCsg	3	A3			-3.75	0.947925	-1.7289	SCsg	2	A1
-3.64	0.314187	-1.66349	SCsg	3	A3			-3.75	0.739592	-1.73932	SCsg	2	A1
-3.64	0.717348	-1.65766	SCsg	3	A3			-3.75	0.872925	-1.6914	SCsg	2	A1
-3.64	0.588863	-1.65736	SCsg	3	A3			-3.75	0.579175	-1.7039	SCsg	2	A1
-3.64	0.583025	-1.6389	SCsg	2	A3			-3.75	0.716675	-1.68515	SCsg	2	A1
-3.64	0.514275	-1.6389	SCsg	3	A3			-3.75	0.841675	-1.6664	SCsg	2	A1
-3.64	0.713652	-1.61401	SCsg	2	A3			-3.75	0.725879	-1.6261	SCsg	2	A1
-3.64	0.59071	-1.60559	SCsg	1	A3			-3.75	0.5103	-1.58528	SCsg	2	A1
-3.64	0.593398	-1.59716	SCsg	3	A3			-3.75	0.91193	-1.92242	SCsg	1	A1
-3.64	0.543385	-1.59715	SCsg	2	A3			-3.75	0.906967	-1.91147	SCsg	1	A1
-3.64	0.574647	-1.5409	SCsg	3	A3			-3.75	0.954175	-1.86015	SCsg	1	A1
-3.64	0.468446	-1.52676	SCsg	3	A3			-3.75	0.793844	-1.84583	SCsg	1	A1
-3.64	0.450903	-1.52635	SCsg	3	A3			-3.75	0.579175	-1.74765	SCsg	1	A1
-3.64	0.290875	-1.52236	SCsg	3	A3			-3.75	1.02917	-1.7039	SCzo	3	A1
-3.64	0.448534	-1.49061	SCsg	1	A3			-3.75	0.954175	-1.6414	SCzo	3	A1
-3.64	0.357824	-1.48852	SCsg	3	A3			-3.75	0.316675	-1.4039	SCzo	3	A1
-3.64	0.497578	-1.47779	SCsg	2	A3			-3.75	0.729175	-1.5914	SCzo	2	A1
-3.64	0.378297	-1.45336	SCsg	2	A3			-3.86	1.19564	-2.01181	SCop	3	A1
-3.64	0.301789	-1.44283	SCsg	2	A3			-3.86	1.07253	-1.97195	SCop	3	A1
-3.64	0.358711	-1.40254	SCsg	3	A3			-3.86	0.898447	-1.87204	SCop	3	A1
-3.64	0.301709	-1.37967	SCsg	2	A3			-3.86	0.683608	-1.80048	SCop	3	A1
-3.75	0.891837	-1.87847	SCsg	3	A3			-3.86	0.684121	-1.78489	SCop	3	A1
-3.75	0.7865	-1.81634	SCsg	2	A3			-3.86	1.05759	-1.94266	SCop	2	A1
-3.75	0.67585	-1.8135	SCsg	2	A3			-3.86	0.640323	-1.77979	SCop	2	A1
-3.75	0.7071	-1.801	SCsg	1	A3			-3.86	1.0018	-1.91828	SCop	1	A1
-3.75	0.550565	-1.76345	SCsg	3	A3			-3.86	0.912089	-1.91569	SCop	1	A1
-3.75	0.58835	-1.74475	SCsg	1	A3			-3.86	0.943175	-1.89425	SCop	1	A1
-3.75	0.527393	-1.73006	SCsg	2	A3			-3.86	0.816098	-1.88485	SCop	1	A1
-3.75	0.59671	-1.70259	SCsg	3	A3			-3.86	0.855675	-1.86925	SCop	1	A1
-3.75	0.578276	-1.70065	SCsg	3	A3			-3.86	0.793175	-1.8255	SCop	1	A1
-3.75	0.376128	-1.69936	SCsg	3	A3			-3.86	1.33484	-1.98531	SCsg	3	A1
-3.75	0.493166	-1.68755	SCsg	2	A3			-3.86	1.25749	-1.93799	SCsg	3	A1
-3.75	0.709274	-1.68007	SCsg	2	A3			-3.86	1.19019	-1.92882	SCsg	3	A1
-3.75	0.223976	-1.67688	SCsg	3	A3			-3.86	1.14136	-1.89731	SCsg	3	A1
-3.75	0.440693	-1.67321	SCsg	3	A3			-3.86	1.06624	-1.90325	SCsg	3	A1
-3.75	0.502587	-1.66502	SCsg	3	A3			-3.86	1.16011	-1.89699	SCsg	3	A1
-3.75	0.527941	-1.65876	SCsg	1	A3			-3.86	1.23282	-1.88612	SCsg	3	A1
-3.75	0.623761	-1.65809	SCsg	3	A3			-3.86	1.13785	-1.87436	SCsg	3	A1
-3.75	0.51335	-1.64475	SCsg	3	A3			-3.86	0.950721	-1.84558	SCsg	3	A1
-3.75	0.652929	-1.61517	SCsg	3	A3			-3.86	0.893538	-1.8266	SCsg	3	A1
-3.75	0.48837	-1.58136	SCsg	3	A3			-3.86	0.830971	-1.81707	SCsg	3	A1
-3.75	0.670526	-1.57189	SCsg	3	A3			-3.86	1.08592	-1.79018	SCsg	3	A1
-3.75	0.542501	-1.56554	SCsg	3	A3			-3.86	0.837518	-1.79207	SCsg	3	A1
-3.75	0.487568	-1.56011	SCsg	3	A3			-3.86	0.813615	-1.78699	SCsg	3	A1
-3.75	0.632055	-1.55727	SCsg	2	A3			-3.86	0.904138	-1.78617	SCsg	3	A1
-3.75	0.452503	-1.55296	SCsg	1	A3			-3.86	0.871625	-1.77852	SCsg	3	A1
-3.75	0.58835	-1.5385	SCsg	1	A3			-3.86	1.03341	-1.76076	SCsg	3	A1
-3.75	0.449846	-1.53551	SCsg	3	A3			-3.86	0.738779	-1.76192	SCsg	3	A1
-3.75	0.4321	-1.526	SCsg	3	A3			-3.86	0.868937	-1.7557	SCsg	3	A1
-3.75	0.534065	-1.5239	SCsg	2	A3			-3.86	1.00278	-1.74086	SCsg	3	A1
-3.75	0.29633	-1.52103	SCsg	3	A3			-3.86	0.812226	-1.73794	SCsg	3	A1
-3.75	0.440686	-1.52005	SCsg	3	A3			-3.86	0.8947	-1.73713	SCsg	3	A1
-3.75	0.449412	-1.50652	SCsg	3	A3			-3.86	0.728319	-1.72373	SCsg	3	A1
-3.75	0.517546	-1.5014	SCsg	3	A3			-3.86	0.679358	-1.70884	SCsg	3	A1
-3.75	0.242817	-1.48257	SCsg	3	A3			-3.86	0.64464	-1.70517	SCsg	3	A1
-3.75	0.36335	-1.476	SCsg	3	A3			-3.86	0.898709	-1.70474	SCsg	3	A1
-3.75	0.259113	-1.4715	SCsg	3	A3			-3.86	0.940828	-1.69817	SCsg	3	A1
-3.75	0.453113	-1.4702	SCsg	3	A3			-3.86	0.886653	-1.69084	SCsg	3	A1
-3.75	0.39318	-1.4564	SCsg	1	A3			-3.86	0.830969	-1.67659	SCsg	3	A1
-3.75	0.336302	-1.44651	SCsg	3	A3			-3.86	0.621749	-1.64831	SCsg	3	A1
-3.75	0.409211	-1.44249	SCsg	2	A3			-3.86	0.76475	-1.65565	SCsg	3	A1
-3.75	0.252944	-1.43371	SCsg	1	A3			-3.86	0.727606	-1.65003	SCsg	3	A1
-3.75	0.326419	-1.42742	SCsg	3	A3			-3.86	0.775202	-1.63766	SCsg	3	A1
-3.75	0.242829	-1.42102	SCsg	3	A3			-3.86	0.561925	-1.6255	SCsg	3	A1
-3.86	1.0371	-1.82567	SCsg	3	A3			-3.86	0.466793	-1.61213	SCsg	3	A1
-3.86	1.14958	-1.82255	SCsg	3	A3			-3.86	0.706162	-1.62716	SCsg	3	A1
-3.86	0.763963	-1.7902	SCsg	1	A3			-3.86	0.762193	-1.62404	SCsg	3	A1
-3.86	0.729552	-1.78533	SCsg	1	A3			-3.86	0.603647	-1.56734	SCsg	3	A1
-3.86	0.774952	-1.77374	SCsg	2	A3			-3.86	0.552088	-1.55616	SCsg	3	A1
-3.86	0.687441	-1.7613	SCsg	3	A3			-3.86	0.380289	-1.51601	SCsg	3	A1
-3.86	0.800547	-1.74515	SCsg	3	A3			-3.86	0.146019	-1.44316	SCsg	3	A1
-3.86	0.7371	-1.74442	SCsg	2	A3			-3.86	0.258139	-1.42025	SCsg	3	A1
-3.86	0.689081	-1.73629	SCsg	3	A3			-3.86	1.29019	-1.97283	SCsg	2	A1
-3.86	0.6121	-1.73192	SCsg	3	A3			-3.86	1.2288	-1.93417	SCsg	2	A1
-3.86	0.812275	-1.7283	SCsg	3	A3			-3.86	1.25718	-1.90778	SCsg	2	A1
-3.86	0.694778	-1.72612	SCsg	1	A3			-3.86	1.03486	-1.88497	SCsg	2	A1
-3.86	0.682813	-1.72458	SCsg	3	A3			-3.86	1.19703	-1.8383	SCsg	2	A1
-3.86	0.700639	-1.71754	SCsg	3	A3			-3.86	0.878039	-1.81722	SCsg	2	A1
-3.86	0.766159	-1.7141	SCsg	1	A3			-3.86	1.04733	-1.79086	SCsg	2	A1
-3.86	0.608679	-1.70532	SCsg	3	A3			-3.86	0.954116	-1.78499	SCsg	2	A1
-3.86	0.69335	-1.70067	SCsg	1	A3			-3.86	0.974237	-1.74689	SCsg	2	A1
-3.86	0.829339	-1.69969	SCsg	3	A3			-3.86	0.800151	-1.75042	SCsg	2	A1
-3.86	0.758432	-1.69495	SCsg	3	A3			-3.86	0.942801	-1.74677	SCsg	2	A1
-3.86	0.496882	-1.69426	SCsg	2	A3			-3.86	0.962202	-1.70937	SCsg	2	A1
-3.86	0.481542	-1.6931	SCsg	1	A3			-3.86	0.975662	-1.81707	SCsg	1	A1
-3.86	0.845776	-1.68786	SCsg	1	A3			-3.86	0.774425	-1.7255	SCsg	1	A1
-3.86	0.598717	-1.6803	SCsg	3	A3			-3.86	1.4373	-1.91022	SCzo	3	A1
-3.86	0.650368	-1.67993	SCsg	3	A3			-3.86	1.15618	-1.79658	SCzo	3	A1
-3.86	0.714654	-1.67506	SCsg	3	A3			-3.86	1.24662	-1.76656	SCzo	3	A1
-3.86	0.5621	-1.66942	SCsg	3	A3			-3.86	1.14942	-1.76925	SCzo	3	A1
-3.86	0.73085	-1.65692	SCsg	3	A3			-3.86	1.00784	-1.70521	SCzo	3	A1
-3.86	0.779395	-1.65662	SCsg	2	A3			-3.86	0.968911	-1.69986	SCzo	3	A1
-3.86	0.452629	-1.64282	SCsg	1	A3			-3.86	1.00238	-1.67305	SCzo	3	A1
-3.86	0.475032	-1.6419	SCsg	3	A3			-3.86	0.912321	-1.67641	SCzo	3	A1
-3.86	0.285034	-1.64182	SCsg	3	A3			-3.86	1.05831	-1.64979	SCzo	3	A1
-3.86	0.664478	-1.64013	SCsg	3	A3			-3.86	0.626674	-1.52	SCzo	3	A1
-3.86	0.139429	-1.63523	SCsg	3	A3			-3.86	0.64122	-1.50586	SCzo	3	A1
-3.86	0.54335	-1.63193	SCsg	2	A3			-3.86	0.689496	-1.51186	SCzo	3	A1
-3.86	0.633318	-1.63127	SCsg	3	A3			-3.86	0.464628	-1.474	SCzo	3	A1
-3.86	0.415271	-1.63078	SCsg	3	A3			-3.86	0.589247	-1.43924	SCzo	3	A1
-3.86	0.49593	-1.63059	SCsg	1	A3			-3.86	0.468175	-1.413	SCzo	3	A1
-3.86	0.286994	-1.62743	SCsg	3	A3			-3.86	1.09421	-1.73102	SCzo	2	A1
-3.86	0.54189	-1.61256	SCsg	3	A3			-3.86	1.03693	-1.738	SCzo	2	A1
-3.86	0.476792	-1.61143	SCsg	2	A3			-3.86	0.878753	-1.66742	SCzo	2	A1
-3.86	0.452366	-1.61103	SCsg	3	A3			-3.86	0.805197	-1.63616	SCzo	2	A1
-3.86	0.597923	-1.61007	SCsg	3	A3			-3.86	0.558581	-1.44209	SCzo	2	A1
-3.86	0.569947	-1.61001	SCsg	1	A3			-3.86	1.11954	-1.77558	SCzo	1	A1
-3.86	0.348374	-1.60986	SCsg	2	A3			-3.86	0.794613	-1.6188	SCzo	1	A1
-3.86	0.306115	-1.609	SCsg	1	A3			-3.97	0.158149	-1.8389	SCop	3	A1
-3.86	0.402956	-1.6079	SCsg	3	A3			-3.97	0.191525	-1.79305	SCop	3	A1
-3.86	0.649115	-1.60701	SCsg	2	A3			-3.97	1.19778	-2.0118	SCop	3	A1
-3.86	0.50585	-1.60068	SCsg	3	A3			-3.97	0.847775	-1.7743	SCop	2	A1
-3.86	0.639771	-1.60019	SCsg	2	A3			-3.97	0.830872	-1.75144	SCop	2	A1
-3.86	0.456604	-1.59918	SCsg	3	A3			-3.97	0.905826	-1.78916	SCop	2	A1
-3.86	0.206822	-1.59794	SCsg	3	A3			-3.97	0.820003	-1.7642	SCop	1	A1
-3.86	0.3496	-1.59442	SCsg	3	A3			-3.97	0.841525	-1.79305	SCop	1	A1
-3.86	0.547782	-1.58743	SCsg	3	A3			-3.97	0.860275	-1.7743	SCop	1	A1
-3.86	0.459207	-1.58163	SCsg	3	A3			-3.97	1.06995	-1.90212	SCop	1	A1
-3.86	0.48379	-1.58056	SCsg	1	A3			-3.97	0.204025	-1.45555	SCsg	3	A1
-3.86	0.533109	-1.57738	SCsg	3	A3			-3.97	0.597775	-1.61805	SCsg	3	A1
-3.86	0.641792	-1.57539	SCsg	3	A3			-3.97	0.469907	-1.50449	SCsg	3	A1
-3.86	0.446109	-1.56831	SCsg	3	A3			-3.97	0.591525	-1.51805	SCsg	3	A1
-3.86	0.496143	-1.56752	SCsg	3	A3			-3.97	0.704025	-1.64305	SCsg	3	A1
-3.86	0.186692	-1.55943	SCsg	1	A3			-3.97	0.663487	-1.50105	SCsg	3	A1
-3.86	0.439561	-1.55765	SCsg	3	A3			-3.97	0.494949	-1.417	SCsg	3	A1
-3.86	0.41835	-1.55692	SCsg	3	A3			-3.97	0.491525	-1.4368	SCsg	3	A1
-3.86	0.592609	-1.5535	SCsg	3	A3			-3.97	0.404025	-1.3868	SCsg	3	A1
-3.86	0.50585	-1.53818	SCsg	3	A3			-3.97	0.34465	-1.3618	SCsg	3	A1
-3.86	0.424705	-1.53413	SCsg	3	A3			-3.97	0.595529	-1.4186	SCsg	3	A1
-3.86	0.480427	-1.52993	SCsg	1	A3			-3.97	0.655338	-1.439	SCsg	3	A1
-3.86	0.436473	-1.5237	SCsg	2	A3			-3.97	0.699678	-1.49389	SCsg	3	A1
-3.86	0.323457	-1.51362	SCsg	2	A3			-3.97	0.941525	-1.5743	SCsg	3	A1
-3.86	0.223542	-1.43228	SCsg	3	A3			-3.97	0.857411	-1.63339	SCsg	3	A1
-3.97	0.83507	-1.70617	SCsg	3	A3			-3.97	0.894746	-1.66471	SCsg	3	A1
-3.97	1.04367	-1.69878	SCsg	3	A3			-3.97	0.926786	-1.68799	SCsg	3	A1
-3.97	1.02085	-1.69798	SCsg	3	A3			-3.97	0.870531	-1.71918	SCsg	3	A1
-3.97	1.04585	-1.68548	SCsg	3	A3			-3.97	0.912861	-1.74388	SCsg	3	A1
-3.97	0.680681	-1.64796	SCsg	1	A3			-3.97	0.922775	-1.79305	SCsg	3	A1
-3.97	0.636914	-1.63541	SCsg	1	A3			-3.97	1.03527	-1.6868	SCsg	3	A1
-3.97	0.654658	-1.63528	SCsg	1	A3			-3.97	1.20391	-1.78223	SCsg	3	A1
-3.97	0.848694	-1.62828	SCsg	3	A3			-3.97	1.19778	-1.7993	SCsg	3	A1
-3.97	0.709479	-1.61472	SCsg	3	A3			-3.97	1.21653	-1.81805	SCsg	3	A1
-3.97	0.642746	-1.59592	SCsg	1	A3			-3.97	1.13528	-1.88055	SCsg	3	A1
-3.97	0.810925	-1.59102	SCsg	2	A3			-3.97	1.31028	-1.9618	SCsg	3	A1
-3.97	0.692722	-1.58457	SCsg	1	A3			-3.97	1.3247	-1.89526	SCsg	3	A1
-3.97	0.974693	-1.58134	SCsg	3	A3			-3.97	1.27277	-1.85555	SCsg	3	A1
-3.97	0.629534	-1.56528	SCsg	1	A3			-3.97	0.432423	-1.36703	SCsg	2	A1
-3.97	0.797682	-1.55618	SCsg	3	A3			-3.97	0.672775	-1.48055	SCsg	2	A1
-3.97	0.437019	-1.55175	SCsg	1	A3			-3.97	0.741525	-1.48055	SCsg	2	A1
-3.97	0.659794	-1.54781	SCsg	3	A3			-3.97	0.899776	-1.57091	SCsg	2	A1
-3.97	0.657774	-1.53826	SCsg	3	A3			-3.97	0.972775	-1.59617	SCsg	2	A1
-3.97	0.496684	-1.53777	SCsg	3	A3			-3.97	0.894746	-1.66471	SCsg	2	A1
-3.97	0.467724	-1.52777	SCsg	1	A3			-3.97	0.870953	-1.69346	SCsg	2	A1
-3.97	0.661076	-1.52241	SCsg	1	A3			-3.97	0.918357	-1.75361	SCsg	2	A1
-3.97	0.654816	-1.51642	SCsg	3	A3			-3.97	0.945692	-1.73888	SCsg	2	A1
-3.97	0.779046	-1.51235	SCsg	3	A3			-3.97	1.16907	-1.92164	SCsg	2	A1
-3.97	0.653A158	-1.50829	SCsg	2	A3			-3.97	1.31305	-1.90902	SCsg	2	A1
-3.97	0.631971	-1.50773	SCsg	3	A3			-3.97	1.26367	-1.84929	SCsg	2	A1
-3.97	0.78335	-1.49798	SCsg	3	A3			-3.97	1.2336	-1.73228	SCsg	2	A1
-3.97	0.678015	-1.49583	SCsg	3	A3			-3.97	0.789442	-1.71284	SCsg	1	A1
-3.97	0.462042	-1.49519	SCsg	3	A3			-3.97	0.872216	-1.75897	SCsg	1	A1
-3.97	0.617803	-1.49067	SCsg	3	A3			-3.97	0.820477	-1.72024	SCsg	1	A1
-3.97	0.661486	-1.4668	SCsg	2	A3			-3.97	0.908074	-1.57577	SCsg	1	A1
-3.97	0.632128	-1.46422	SCsg	3	A3			-3.97	0.909404	-1.60617	SCsg	1	A1
-3.97	0.368029	-1.46103	SCsg	3	A3			-3.97	0.916525	-1.6743	SCsg	1	A1
-3.97	0.559693	-1.46018	SCsg	1	A3			-3.97	0.900691	-1.77445	SCsg	1	A1
-3.97	0.64265	-1.45847	SCsg	1	A3			-3.97	0.985275	-1.8243	SCsg	1	A1
-3.97	0.64585	-1.44172	SCsg	3	A3			-3.97	1.0054	-1.80382	SCsg	1	A1
-3.97	0.49327	-1.4328	SCsg	3	A3			-3.97	1.02277	-1.8493	SCsg	1	A1
-3.97	0.6396	-1.42922	SCsg	1	A3			-3.97	1.04371	-1.85915	SCsg	1	A1
-3.97	0.504793	-1.42756	SCsg	3	A3			-3.97	1.05703	-1.81815	SCsg	1	A1
-3.97	0.549859	-1.42593	SCsg	3	A3			-3.97	1.15403	-1.84305	SCsg	1	A1
-3.97	0.370608	-1.41178	SCsg	3	A3			-3.97	1.13528	-1.9118	SCsg	1	A1
-3.97	0.339623	-1.41144	SCsg	3	A3			-3.97	0.964162	-1.72034	SCsg	1	A1
-3.97	0.4896	-1.41047	SCsg	3	A3			-3.97	0.906861	-1.75361	SCsg	1	A1
-3.97	0.463852	-1.40675	SCsg	1	A3			-3.97	0.81001	-1.70484	SCsg	1	A1
-3.97	0.406184	-1.40608	SCsg	1	A3			-3.97	0.685275	-1.4243	SCzo	3	A1
-3.97	0.529386	-1.40506	SCsg	3	A3			-3.97	0.782904	-1.42659	SCzo	3	A1
-3.97	0.176367	-1.40038	SCsg	3	A3			-3.97	0.816525	-1.4618	SCzo	3	A1
-3.97	0.561996	-1.38912	SCsg	1	A3			-3.97	1.20402	-1.65555	SCzo	3	A1
-3.97	0.508663	-1.37108	SCsg	1	A3			-3.97	0.463824	-1.26401	SCzo	3	A1
-3.97	0.487855	-1.36402	SCsg	3	A3			-3.97	0.705773	-1.42657	SCzo	2	A1
-3.97	0.483724	-1.35848	SCsg	3	A3			-3.97	0.726654	-1.42659	SCzo	2	A1
-3.97	0.379991	-1.346	SCsg	3	A3			-3.97	1.05464	-1.60637	SCzo	2	A1
-3.97	0.375163	-1.3205	SCsg	3	A3			-4.08	0.916525	-1.7879	SCop	3	A1
-3.97	0.361416	-1.31468	SCsg	3	A3			-4.08	0.799283	-1.73642	SCop	3	A1
-3.97	0.208265	-1.31359	SCsg	3	A3			-4.08	0.711775	-1.72391	SCop	3	A1
-4.08	1.16853	-1.80147	SCsg	3	A3			-4.08	0.679025	-1.7004	SCop	3	A1
-4.08	1.10603	-1.77022	SCsg	3	A3			-4.08	1.26652	-1.9379	SCop	2	A1
-4.08	0.760394	-1.7108	SCsg	3	A3			-4.08	0.828678	-1.75109	SCop	2	A1
-4.08	0.813218	-1.70687	SCsg	3	A3			-4.08	0.579025	-1.6879	SCop	2	A1
-4.08	0.600766	-1.65635	SCsg	1	A3			-4.08	0.811775	-1.76141	SCop	1	A1
-4.08	0.753032	-1.65468	SCsg	3	A3			-4.08	0.760275	-1.74727	SCop	1	A1
-4.08	0.640906	-1.64601	SCsg	1	A3			-4.08	0.747775	-1.74415	SCop	1	A1
-4.08	0.827707	-1.63913	SCsg	3	A3			-4.08	1.35403	-1.98165	SCsg	3	A1
-4.08	0.552937	-1.63162	SCsg	1	A3			-4.08	1.14152	-1.8254	SCsg	3	A1
-4.08	0.646582	-1.60766	SCsg	2	A3			-4.08	1.25402	-1.8004	SCsg	3	A1
-4.08	0.93994	-1.6061	SCsg	2	A3			-4.08	1.05402	-1.79415	SCsg	3	A1
-4.08	0.799921	-1.59858	SCsg	2	A3			-4.08	0.947775	-1.7879	SCsg	3	A1
-4.08	0.670297	-1.59326	SCsg	3	A3			-4.08	0.944766	-1.76614	SCsg	3	A1
-4.08	0.693525	-1.58898	SCsg	1	A3			-4.08	0.761335	-1.70893	SCsg	3	A1
-4.08	0.662204	-1.57653	SCsg	3	A3			-4.08	0.891525	-1.6879	SCsg	3	A1
-4.08	0.478841	-1.57148	SCsg	3	A3			-4.08	0.816525	-1.7004	SCsg	3	A1
-4.08	0.996416	-1.57047	SCsg	3	A3			-4.08	0.985275	-1.63165	SCsg	3	A1
-4.08	0.820063	-1.56317	SCsg	3	A3			-4.08	0.666525	-1.6504	SCsg	3	A1
-4.08	0.847193	-1.56014	SCsg	1	A3			-4.08	0.997775	-1.59415	SCsg	3	A1
-4.08	0.74105	-1.55393	SCsg	2	A3			-4.08	0.784749	-1.62133	SCsg	3	A1
-4.08	0.499775	-1.55147	SCsg	3	A3			-4.08	0.654025	-1.63165	SCsg	3	A1
-4.08	0.674609	-1.54845	SCsg	2	A3			-4.08	0.591525	-1.6379	SCsg	3	A1
-4.08	0.637275	-1.54523	SCsg	1	A3			-4.08	0.763544	-1.60975	SCsg	3	A1
-4.08	0.799775	-1.54523	SCsg	3	A3			-4.08	0.679025	-1.61915	SCsg	3	A1
-4.08	0.52185	-1.53875	SCsg	1	A3			-4.08	0.588081	-1.62267	SCsg	3	A1
-4.08	0.693525	-1.53272	SCsg	2	A3			-4.08	0.972775	-1.56915	SCsg	3	A1
-4.08	0.449739	-1.53033	SCsg	3	A3			-4.08	1.01444	-1.55457	SCsg	3	A1
-4.08	0.744425	-1.51325	SCsg	2	A3			-4.08	0.742605	-1.5879	SCsg	3	A1
-4.08	0.647309	-1.51016	SCsg	3	A3			-4.08	0.697265	-1.59633	SCsg	3	A1
-4.08	0.621469	-1.50782	SCsg	3	A3			-4.08	0.541525	-1.6129	SCsg	3	A1
-4.08	0.524775	-1.50772	SCsg	1	A3			-4.08	0.960275	-1.54415	SCsg	3	A1
-4.08	0.443525	-1.50147	SCsg	3	A3			-4.08	0.741525	-1.5754	SCsg	3	A1
-4.08	0.707474	-1.49247	SCsg	1	A3			-4.08	0.47357	-1.60103	SCsg	3	A1
-4.08	0.786106	-1.48393	SCsg	1	A3			-4.08	0.804025	-1.5504	SCsg	3	A1
-4.08	0.656025	-1.48273	SCsg	1	A3			-4.08	0.791525	-1.5504	SCsg	3	A1
-4.08	0.819841	-1.48196	SCsg	3	A3			-4.08	0.801942	-1.53478	SCsg	3	A1
-4.08	0.528855	-1.47824	SCsg	2	A3			-4.08	0.791525	-1.53165	SCsg	3	A1
-4.08	0.609918	-1.47813	SCsg	2	A3			-4.08	0.435275	-1.56915	SCsg	3	A1
-4.08	0.422792	-1.47761	SCsg	1	A3			-4.08	0.566525	-1.5004	SCsg	3	A1
-4.08	0.637275	-1.47647	SCsg	2	A3			-4.08	0.766525	-1.46915	SCsg	3	A1
-4.08	0.595513	-1.47435	SCsg	3	A3			-4.08	0.646039	-1.47199	SCsg	3	A1
-4.08	0.569766	-1.46833	SCsg	1	A3			-4.08	0.616525	-1.46915	SCsg	3	A1
-4.08	0.746529	-1.46722	SCsg	3	A3			-4.08	0.395854	-1.4838	SCsg	3	A1
-4.08	0.435207	-1.43462	SCsg	3	A3			-4.08	0.564442	-1.45457	SCsg	3	A1
-4.08	0.706025	-1.43273	SCsg	3	A3			-4.08	0.404025	-1.4629	SCsg	3	A1
-4.08	0.19875	-1.41433	SCsg	3	A3			-4.08	0.535275	-1.44415	SCsg	3	A1
-4.08	0.526219	-1.39906	SCsg	3	A3			-4.08	0.316525	-1.4629	SCsg	3	A1
-4.08	0.486925	-1.39899	SCsg	3	A3			-4.08	0.222775	-1.44415	SCsg	3	A1
-4.08	0.47792	-1.39492	SCsg	1	A3			-4.08	0.250013	-1.43584	SCsg	3	A1
-4.08	0.574775	-1.36397	SCsg	3	A3			-4.08	0.598031	-1.38244	SCsg	3	A1
-4.08	0.199046	-1.36237	SCsg	2	A3			-4.08	0.447972	-1.39465	SCsg	3	A1
-4.08	0.495474	-1.34727	SCsg	2	A3			-4.08	0.566525	-1.3754	SCsg	3	A1
-4.08	0.461587	-1.34137	SCsg	2	A3			-4.08	0.55056	-1.36637	SCsg	3	A1
-4.08	0.454619	-1.32524	SCsg	2	A3			-4.08	0.3251	-1.27326	SCsg	3	A1
-4.08	0.255619	-1.29771	SCsg	3	A3			-4.08	1.39152	-1.88165	SCsg	2	A1
-4.08	0.253427	-1.28103	SCsg	3	A3			-4.08	0.729025	-1.68165	SCsg	2	A1
-4.08	0.292713	-1.23844	SCsg	3	A3			-4.08	0.666525	-1.6879	SCsg	2	A1
-4.19	1.01043	-1.66825	SCsg	3	A3			-4.08	0.922775	-1.5629	SCsg	2	A1
-4.19	0.991283	-1.60511	SCsg	3	A3			-4.08	0.829025	-1.5004	SCsg	2	A1
-4.19	0.667752	-1.5958	SCsg	1	A3			-4.08	0.635275	-1.4629	SCsg	2	A1
-4.19	0.642478	-1.56838	SCsg	1	A3			-4.08	0.604025	-1.45665	SCsg	2	A1
-4.19	0.704358	-1.56242	SCsg	3	A3			-4.08	0.472775	-1.4254	SCsg	2	A1
-4.19	0.847474	-1.54888	SCsg	3	A3			-4.08	0.422775	-1.3504	SCsg	2	A1
-4.19	0.677276	-1.52919	SCsg	3	A3			-4.08	0.737722	-1.69831	SCsg	1	A1
-4.19	0.558563	-1.52263	SCsg	1	A3			-4.08	0.685275	-1.6754	SCsg	1	A1
-4.19	0.809731	-1.51787	SCsg	3	A3			-4.08	0.642915	-1.67378	SCsg	1	A1
-4.19	0.708292	-1.5114	SCsg	3	A3			-4.08	0.994264	-1.62276	SCsg	1	A1
-4.19	0.781921	-1.50192	SCsg	3	A3			-4.08	0.623836	-1.66518	SCsg	1	A1
-4.19	0.659129	-1.49681	SCsg	3	A3			-4.08	0.841019	-1.62132	SCsg	1	A1
-4.19	0.843365	-1.49361	SCsg	1	A3			-4.08	0.879025	-1.5754	SCsg	1	A1
-4.19	0.276672	-1.49236	SCsg	3	A3			-4.08	0.760982	-1.57771	SCsg	1	A1
-4.19	0.468111	-1.4903	SCsg	3	A3			-4.08	0.74919	-1.46753	SCsg	1	A1
-4.19	0.628338	-1.48475	SCsg	3	A3			-4.08	0.910275	-1.49415	SCzo	3	A1
-4.19	0.662175	-1.47792	SCsg	2	A3			-4.08	0.888747	-1.48512	SCzo	3	A1
-4.19	0.540606	-1.47088	SCsg	3	A3			-4.08	0.735275	-1.38165	SCzo	3	A1
-4.19	0.582592	-1.46761	SCsg	3	A3			-4.08	0.60863	-1.31461	SCzo	3	A1
-4.19	0.705925	-1.46542	SCsg	3	A3			-4.08	0.512194	-1.24966	SCzo	3	A1
-4.19	0.39094	-1.44527	SCsg	3	A3			-4.08	0.241525	-1.19415	SCzo	3	A1
-4.19	0.740175	-1.44366	SCsg	2	A3			-4.08	1.01383	-1.53469	SCzo	2	A1
-4.19	0.77461	-1.44361	SCsg	2	A3			-4.08	0.929025	-1.50665	SCzo	2	A1
-4.19	0.358305	-1.44244	SCsg	1	A3			-4.08	0.935275	-1.49415	SCzo	2	A1
-4.19	0.583254	-1.43579	SCsg	3	A3			-4.08	0.819097	-1.45407	SCzo	2	A1
-4.19	0.569756	-1.43032	SCsg	3	A3			-4.08	0.766525	-1.40665	SCzo	2	A1
-4.19	0.697094	-1.43011	SCsg	3	A3			-4.08	0.758192	-1.39207	SCzo	2	A1
-4.19	0.453764	-1.42912	SCsg	3	A3			-4.19	0.9749	-1.2525	SCzo	3	A1
-4.19	0.647256	-1.42857	SCsg	1	A3			-4.19	1.0374	-1.29	SCzo	3	A1
-4.19	0.610297	-1.40878	SCsg	3	A3			-4.19	1.3074	-1.8425	SCop	3	A1
-4.19	0.70881	-1.39869	SCsg	3	A3			-4.19	1.13115	-1.72125	SCop	3	A1
-4.19	0.640493	-1.39653	SCsg	2	A3			-4.19	1.24365	-1.81812	SCop	2	A1
-4.19	0.286624	-1.39283	SCsg	3	A3			-4.19	1.17907	-1.75493	SCop	2	A1
-4.19	0.648053	-1.38519	SCsg	1	A3			-4.19	0.50615	-1.19625	SCsg	3	A1
-4.19	0.424675	-1.38417	SCsg	1	A3			-4.19	0.4999	-1.32125	SCsg	3	A1
-4.19	0.604654	-1.38373	SCsg	2	A3			-4.19	0.5999	-1.215	SCsg	3	A1
-4.19	0.610851	-1.37147	SCsg	1	A3			-4.19	0.5499	-1.27125	SCsg	3	A1
-4.19	0.579516	-1.36195	SCsg	3	A3			-4.19	0.547122	-1.41187	SCsg	3	A1
-4.19	0.512175	-1.34668	SCsg	3	A3			-4.19	0.751983	-1.34417	SCsg	3	A1
-4.19	0.256937	-1.34156	SCsg	3	A3			-4.19	0.78115	-1.415	SCsg	3	A1
-4.19	0.502792	-1.32615	SCsg	3	A3			-4.19	0.812313	-1.40424	SCsg	3	A1
-4.19	0.376661	-1.32347	SCsg	3	A3			-4.19	0.808233	-1.43792	SCsg	3	A1
-4.19	0.541443	-1.31921	SCsg	2	A3			-4.19	1.04105	-1.54573	SCsg	3	A1
-4.19	0.557085	-1.31769	SCsg	3	A3			-4.19	1.0124	-1.49625	SCsg	3	A1
-4.19	0.349675	-1.31543	SCsg	3	A3			-4.19	0.9124	-1.3775	SCsg	3	A1
-4.19	0.230925	-1.30917	SCsg	1	A3			-4.19	0.909636	-1.4524	SCsg	3	A1
-4.19	0.33176	-1.26009	SCsg	3	A3			-4.19	0.95615	-1.39	SCsg	3	A1
-4.19	0.298536	-1.24721	SCsg	3	A3			-4.19	0.9499	-1.5775	SCsg	3	A1
-4.3	1.29567	-1.77744	SCsg	3	A3			-4.19	1.02282	-1.58792	SCsg	3	A1
-4.3	1.27924	-1.70585	SCsg	3	A3			-4.19	1.12041	-1.48574	SCsg	3	A1
-4.3	1.22618	-1.66102	SCsg	3	A3			-4.19	1.19365	-1.59625	SCsg	3	A1
-4.3	1.35118	-1.65478	SCsg	3	A3			-4.19	1.2374	-1.59	SCsg	3	A1
-4.3	1.2231	-1.62475	SCsg	3	A3			-4.19	1.2348	-1.61448	SCsg	3	A1
-4.3	1.04667	-1.61511	SCsg	3	A3			-4.19	1.4374	-1.765	SCsg	3	A1
-4.3	1.27738	-1.59652	SCsg	2	A3			-4.19	1.3624	-1.79625	SCsg	3	A1
-4.3	1.1848	-1.59445	SCsg	2	A3			-4.19	0.95615	-1.49	SCsg	3	A1
-4.3	1.08263	-1.57148	SCsg	3	A3			-4.19	0.784796	-1.27698	SCsg	2	A1
-4.3	0.997501	-1.56277	SCsg	2	A3			-4.19	0.78115	-1.3275	SCsg	2	A1
-4.3	1.20695	-1.55938	SCsg	2	A3			-4.19	0.822296	-1.36448	SCsg	2	A1
-4.3	1.22332	-1.55383	SCsg	2	A3			-4.19	0.8749	-1.37767	SCsg	2	A1
-4.3	1.01992	-1.54852	SCsg	3	A3			-4.19	1.11041	-1.47574	SCsg	2	A1
-4.3	1.18154	-1.53586	SCsg	1	A3			-4.19	1.33074	-1.72947	SCsg	2	A1
-4.3	1.06604	-1.50112	SCsg	1	A3			-4.19	1.3374	-1.8025	SCsg	2	A1
-4.3	1.03868	-1.49228	SCsg	3	A3			-4.19	1.19365	-1.69625	SCsg	1	A1
-4.3	0.948867	-1.43776	SCsg	3	A3			-4.19	0.5374	-1.07125	SCzo	3	A1
-4.3	0.739327	-1.41515	SCsg	3	A3			-4.19	0.687747	-1.19694	SCzo	3	A1
-4.3	0.92838	-1.37525	SCsg	3	A3			-4.19	0.79365	-1.24625	SCzo	3	A1
-4.3	0.526175	-1.36728	SCsg	3	A3			-4.19	1.13948	-1.48792	SCzo	3	A1
-4.3	0.582425	-1.36102	SCsg	3	A3			-4.19	1.3124	-1.54625	SCzo	3	A1
-4.3	0.538675	-1.28602	SCsg	3	A3			-4.19	1.57073	-1.85667	SCzo	3	A1
-4.3	0.407565	-1.27312	SCsg	1	A3			-4.19	0.36865	-1.04625	SCzo	2	A1
-4.3	0.649238	-1.2687	SCsg	3	A3			-4.19	0.544846	-1.096A32	SCzo	2	A1
-4.3	0.296401	-1.1696	SCsg	3	A3			-4.19	0.9499	-1.29	SCzo	2	A1
-4.3	0.329742	-1.16323	SCsg	3	A3			-4.19	1.0874	-1.40875	SCzo	2	A1
-4.3	0.244925	-1.16102	SCsg	1	A3			-4.19	1.26032	-1.51188	SCzo	2	A1
-4.3	0.451175	-1.13603	SCsg	1	A3			-4.19	0.986956	-1.24675	SCzo	1	A1
-4.41	1.24794	-1.73488	SCsg	3	A3			-4.3	0.924803	-1.65158	SCop	2	A1
-4.41	0.793094	-1.523	SCsg	3	A3			-4.3	1.36669	-1.77148	SCsg	3	A1
-4.41	0.199193	-1.51795	SCsg	3	A3			-4.3	1.296	-1.78212	SCsg	3	A1
-4.41	0.8324	-1.50985	SCsg	3	A3			-4.3	1.20614	-1.62505	SCsg	3	A1
-4.41	0.953421	-1.48157	SCsg	3	A3			-4.3	1.21857	-1.61763	SCsg	3	A1
-4.41	0.868114	-1.48083	SCsg	3	A3			-4.3	1.05483	-1.54961	SCsg	3	A1
-4.41	0.815058	-1.40882	SCsg	1	A3			-4.3	1.10225	-1.47588	SCsg	3	A1
-4.41	0.658453	-1.39624	SCsg	3	A3			-4.3	1.0002	-1.48535	SCsg	3	A1
-4.41	0.969439	-1.36786	SCsg	3	A3			-4.3	0.870585	-1.50474	SCsg	3	A1
-4.41	0.27691	-1.30649	SCsg	3	A3			-4.3	0.965532	-1.46713	SCsg	3	A1
-4.41	0.494308	-1.29402	SCsg	3	A3			-4.3	0.831303	-1.44157	SCsg	3	A1
-4.41	0.782892	-1.27693	SCsg	3	A3			-4.3	1.04091	-1.41432	SCsg	3	A1
-4.41	0.6949	-1.2661	SCsg	2	A3			-4.3	0.818143	-1.40801	SCsg	3	A1
-4.41	0.5199	-1.2661	SCsg	3	A3			-4.3	0.794949	-1.41133	SCsg	3	A1
-4.41	0.295373	-1.25893	SCsg	3	A3			-4.3	0.7585	-1.41962	SCsg	3	A1
-4.41	0.4949	-1.17235	SCsg	2	A3			-4.3	0.8585	-1.38837	SCsg	3	A1
-4.52	1.20477	-1.56901	SCsg	3	A3			-4.3	0.733162	-1.37958	SCsg	3	A1
-4.52	1.07182	-1.53645	SCsg	2	A3			-4.3	0.518965	-1.40399	SCsg	3	A1
-4.52	1.15455	-1.5165	SCsg	3	A3			-4.3	0.728252	-1.32232	SCsg	3	A1
-4.52	0.949213	-1.50744	SCsg	3	A3			-4.3	0.589315	-1.3342	SCsg	3	A1
-4.52	1.03259	-1.45291	SCsg	3	A3			-4.3	0.37541	-1.32502	SCsg	3	A1
-4.52	1.01025	-1.4469	SCsg	3	A3			-4.3	0.681551	-1.26179	SCsg	3	A1
-4.52	0.168032	-1.43309	SCsg	3	A3			-4.3	1.18849	-1.66055	SCsg	2	A1
-4.52	0.628375	-1.41592	SCsg	3	A3			-4.3	0.988482	-1.49801	SCsg	2	A1
-4.52	1.07927	-1.41151	SCsg	3	A3			-4.3	0.813779	-1.29851	SCsg	2	A1
-4.52	0.846406	-1.39907	SCsg	2	A3			-4.3	1.60636	-1.9885	SCzo	3	A1
-4.52	0.817232	-1.32231	SCsg	3	A3			-4.3	1.3718	-1.71746	SCzo	3	A1
-4.52	0.5983	-1.3165	SCsg	3	A3			-4.3	1.28992	-1.59741	SCzo	3	A1
-4.52	0.431451	-1.26726	SCsg	3	A3			-4.3	1.30103	-1.57915	SCzo	3	A1
-4.52	0.8608	-1.2665	SCsg	3	A3			-4.3	0.786417	-1.18054	SCzo	3	A1
-4.52	0.327854	-1.26188	SCsg	2	A3			-4.3	0.68483	-1.10752	SCzo	3	A1
-4.52	0.537916	-1.25171	SCsg	3	A3			-4.3	0.609322	-1.13564	SCzo	2	A1
-4.52	0.742142	-1.24753	SCsg	1	A3			-4.41	1.13585	-1.62827	SCop	3	A1
-4.52	0.637896	-1.23311	SCsg	2	A3			-4.41	0.91085	-1.58452	SCop	3	A1
-4.52	0.55455	-1.21025	SCsg	3	A3			-4.41	1.1796	-1.55327	SCsg	3	A1
-4.52	0.65455	-1.204	SCsg	3	A3			-4.41	0.886241	-1.35401	SCsg	3	A1
-4.52	0.486232	-1.15736	SCsg	3	A3			-4.41	0.727517	-1.38244	SCsg	3	A1
-4.63	0.923654	-1.4407	SCsg	3	A3			-4.41	0.82335	-1.34702	SCsg	3	A1
-4.63	0.544346	-1.25723	SCsg	3	A3			-4.41	0.844183	-1.32619	SCsg	3	A1
-4.63	0.679516	-1.24157	SCsg	3	A3			-4.41	0.738859	-1.30655	SCsg	3	A1
-4.63	0.716098	-1.23328	SCsg	3	A3			-4.41	0.721267	-1.17619	SCsg	3	A1
-4.63	0.481091	-1.20815	SCsg	3	A3			-4.41	0.994878	-1.45675	SCsg	2	A1
-4.63	0.618373	-1.18327	SCsg	3	A3			-4.41	0.515017	-1.24494	SCsg	2	A1
-4.63	0.409103	-1.15681	SCsg	3	A3			-4.52	1.48948	-1.9608	SCop	2	A1
-4.74	1.07858	-1.4116	SCsg	3	A3			-4.52	1.09573	-1.67955	SCop	2	A1
-4.74	0.772325	-1.2616	SCsg	1	A3			-4.52	1.04885	-1.55455	SCsg	3	A1
-4.74	0.209825	-1.2366	SCsg	2	A3			-4.52	0.826975	-1.4233	SCsg	3	A1
-4.74	0.747325	-1.2116	SCsg	3	A3			-4.52	1.04573	-1.37955	SCsg	3	A1
-4.74	0.672325	-1.18035	SCsg	3	A3			-4.52	0.614475	-1.1983	SCsg	3	A1
-4.85	0.951823	-1.31854	SCsg	3	A3			-4.52	0.389475	-1.32955	SCsg	2	A1
-4.85	0.629197	-1.22497	SCsg	3	A3			-4.52	1.52073	-1.8608	SCzo	3	A1
-4.85	0.169725	-1.2094	SCsg	3	A3			-4.52	1.00822	-1.20768	SCzo	3	A1
-4.85	0.730532	-1.17361	SCsg	3	A3			-4.52	0.845725	-1.0608	SCzo	3	A1
-3.31	0.0980105	-1.75273	SCzo	3	A3			-4.52	1.33635	-1.69205	SCzo	2	A1
-3.31	0.329107	-1.67782	SCzo	3	A3			-3.2	1.36278	-2.53555	SCop	3	A2
-3.31	0.230975	-1.5764	SCzo	3	A3			-3.2	1.16902	-2.4293	SCop	3	A2
-3.31	0.156749	-1.56806	SCzo	3	A3			-3.2	0.231525	-2.2918	SCop	3	A2
-3.42	1.11181	-1.972	SCzo	3	A3			-3.2	0.339213	-2.2212	SCop	3	A2
-3.42	0.969337	-1.83932	SCzo	3	A3			-3.42	0.33315	-2.23228	SCop	2	A2
-3.42	0.850948	-1.80701	SCzo	3	A3			-3.42	0.292188	-2.16699	SCop	3	A2
-3.42	0.781839	-1.7269	SCzo	3	A3			-3.42	0.552449	-2.1753	SCop	3	A2
-3.42	0.549436	-1.68452	SCzo	2	A3			-3.64	0.478099	-1.81994	SCop	3	A2
-3.42	0.536412	-1.65231	SCzo	3	A3			-3.75	0.699757	-1.83895	SCop	3	A2
-3.42	0.508775	-1.6044	SCzo	3	A3			-3.75	0.5226	-1.78503	SCop	3	A2
-3.42	0.452948	-1.54954	SCzo	3	A3			-3.86	0.592813	-1.78244	SCop	1	A2
-3.42	0.265025	-1.5419	SCzo	3	A3			-3.86	0.65225	-1.77545	SCop	1	A2
-3.42	0.219552	-1.48813	SCzo	2	A3			-3.86	0.489853	-1.76273	SCop	1	A2
-3.53	1.34624	-1.86521	SCzo	3	A3			-3.86	0.545188	-1.76783	SCop	2	A2
-3.53	1.09614	-1.7008	SCzo	3	A3			-3.86	0.80924	-1.85353	SCop	3	A2
-3.53	0.8004	-1.63607	SCzo	2	A3			-3.86	0.5495	-1.80115	SCop	3	A2
-3.53	0.989994	-1.63401	SCzo	3	A3			-3.86	0.291215	-1.80928	SCop	3	A2
-3.53	0.879571	-1.59319	SCzo	3	A3			-3.86	0.620275	-1.78648	SCop	3	A2
-3.53	0.714975	-1.584	SCzo	3	A3			-3.97	0.62185	-1.66532	SCop	1	A2
-3.53	0.882067	-1.57942	SCzo	3	A3			-3.97	0.567491	-1.64459	SCop	2	A2
-3.53	0.8358	-1.55067	SCzo	3	A3			-3.97	0.761484	-1.73813	SCop	3	A2
-3.53	0.7879	-1.54858	SCzo	3	A3			-3.97	0.530289	-1.63176	SCop	3	A2
-3.53	0.773294	-1.53192	SCzo	3	A3			-3.97	0.48435	-1.60908	SCop	3	A2
-3.53	0.0143928	-1.52785	SCzo	3	A3			-4.08	0.202623	-1.61198	SCop	2	A2
-3.53	0.60866	-1.48402	SCzo	3	A3			-4.08	0.77534	-1.77702	SCop	3	A2
-3.53	0.545569	-1.42802	SCzo	3	A3			-4.08	0.607117	-1.6828	SCop	3	A2
-3.53	0.40665	-1.40482	SCzo	3	A3			-4.3	1.23053	-1.82316	SCop	3	A2
-3.53	0.20897	-1.39944	SCzo	3	A3			-4.3	0.66798	-1.52329	SCop	3	A2
-3.53	0.48165	-1.39233	SCzo	2	A3			-4.3	0.57625	-1.51485	SCop	3	A2
-3.53	0.437411	-1.37081	SCzo	3	A3			-4.52	1.3248	-1.89599	SCop	2	A2
-3.53	0.341025	-1.32983	SCzo	3	A3			-4.52	0.7425	-1.57458	SCop	2	A2
-3.53	0.29415	-1.30482	SCzo	3	A3			-4.52	0.7394	-1.53632	SCop	3	A2
-3.53	0.182028	-1.29045	SCzo	3	A3			-3.42	0.685374	-2.08005	SCsg	2	A2
-3.64	0.970525	-1.6514	SCzo	3	A3			-3.53	0.27715	-1.9187	SCsg	2	A2
-3.64	0.701775	-1.5514	SCzo	3	A3			-3.53	0.8584	-2.0562	SCsg	3	A2
-3.64	0.644623	-1.46395	SCzo	3	A3			-3.53	1.03003	-2.0407	SCsg	3	A2
-3.64	0.526775	-1.45765	SCzo	3	A3			-3.53	0.335629	-1.87898	SCsg	3	A2
-3.64	0.619884	-1.44995	SCzo	2	A3			-3.53	0.667085	-1.90967	SCsg	3	A2
-3.64	0.568392	-1.42223	SCzo	1	A3			-3.53	0.473188	-1.88508	SCsg	3	A2
-3.64	0.0448735	-1.41028	SCzo	3	A3			-3.53	0.3209	-1.8562	SCsg	3	A2
-3.64	0.517778	-1.40036	SCzo	2	A3			-3.53	0.692033	-1.83923	SCsg	3	A2
-3.64	0.3784	-1.38458	SCzo	3	A3			-3.53	0.5834	-1.8312	SCsg	3	A2
-3.64	0.48298	-1.37611	SCzo	3	A3			-3.64	1.10324	-1.89488	SCsg	2	A2
-3.64	0.382921	-1.36295	SCzo	2	A3			-3.64	0.715125	-1.68845	SCsg	2	A2
-3.64	0.408025	-1.35765	SCzo	3	A3			-3.64	0.204141	-1.61356	SCsg	2	A2
-3.64	0.383025	-1.30765	SCzo	2	A3			-3.64	0.852625	-1.92595	SCsg	3	A2
-3.64	0.308025	-1.28265	SCzo	3	A3			-3.64	0.702127	-1.89646	SCsg	3	A2
-3.75	0.895342	-1.64716	SCzo	3	A3			-3.64	1.03792	-1.9161	SCsg	3	A2
-3.75	0.927798	-1.6053	SCzo	3	A3			-3.64	0.588042	-1.84262	SCsg	3	A2
-3.75	0.788157	-1.5386	SCzo	3	A3			-3.64	0.89247	-1.82394	SCsg	3	A2
-3.75	0.709996	-1.50202	SCzo	3	A3			-3.64	0.918654	-1.81384	SCsg	3	A2
-3.75	0.638356	-1.48847	SCzo	3	A3			-3.64	0.569292	-1.73012	SCsg	3	A2
-3.75	0.596684	-1.47766	SCzo	3	A3			-3.64	0.586543	-1.72331	SCsg	3	A2
-3.75	0.5696	-1.46975	SCzo	2	A3			-3.64	0.986729	-1.7867	SCsg	3	A2
-3.75	0.613349	-1.45725	SCzo	2	A3			-3.64	0.566358	-1.68492	SCsg	3	A2
-3.75	0.600849	-1.45725	SCzo	3	A3			-3.64	0.842184	-1.70532	SCsg	3	A2
-3.75	0.548767	-1.43432	SCzo	1	A3			-3.64	0.449378	-1.63582	SCsg	3	A2
-3.75	0.55085	-1.41975	SCzo	2	A3			-3.64	0.486286	-1.58021	SCsg	3	A2
-3.75	0.4946	-1.40725	SCzo	3	A3			-3.75	0.491461	-1.67813	SCsg	1	A2
-3.75	0.496705	-1.3925	SCzo	1	A3			-3.75	0.337246	-1.664	SCsg	2	A2
-3.75	0.337145	-1.3726	SCzo	2	A3			-3.75	0.195637	-1.58694	SCsg	2	A2
-3.75	0.429261	-1.35339	SCzo	3	A3			-3.75	0.2976	-1.57878	SCsg	2	A2
-3.75	0.40664	-1.33451	SCzo	3	A3			-3.75	0.391717	-1.5818	SCsg	2	A2
-3.75	0.334201	-1.28421	SCzo	3	A3			-3.75	0.414346	-1.5619	SCsg	2	A2
-3.75	0.32279	-1.2788	SCzo	1	A3			-3.75	0.622227	-1.5832	SCsg	2	A2
-3.75	0.212866	-1.25329	SCzo	2	A3			-3.75	0.335472	-1.53181	SCsg	2	A2
-3.86	1.25867	-1.83633	SCzo	3	A3			-3.75	0.643444	-1.53281	SCsg	2	A2
-3.86	1.20875	-1.80256	SCzo	3	A3			-3.75	1.05385	-1.84753	SCsg	3	A2
-3.86	1.24511	-1.76122	SCzo	3	A3			-3.75	0.725595	-1.76743	SCsg	3	A2
-3.86	1.1836	-1.72808	SCzo	3	A3			-3.75	0.659689	-1.73958	SCsg	3	A2
-3.86	0.86835	-1.65067	SCzo	3	A3			-3.75	0.389312	-1.712	SCsg	3	A2
-3.86	0.862284	-1.60754	SCzo	3	A3			-3.75	0.387332	-1.60118	SCsg	3	A2
-3.86	0.8371	-1.60068	SCzo	2	A3			-3.75	0.491757	-1.58962	SCsg	3	A2
-3.86	0.813279	-1.59087	SCzo	3	A3			-3.75	0.483318	-1.57989	SCsg	3	A2
-3.86	0.845347	-1.58143	SCzo	1	A3			-3.75	0.424723	-1.48898	SCsg	3	A2
-3.86	0.70585	-1.56317	SCzo	1	A3			-3.75	0.264618	-1.43647	SCsg	3	A2
-3.86	0.70845	-1.54177	SCzo	3	A3			-3.75	0.149778	-1.40778	SCsg	3	A2
-3.86	0.714878	-1.52602	SCzo	1	A3			-3.75	0.315318	-1.39173	SCsg	3	A2
-3.86	0.569024	-1.48625A1	SCzo	2	A3			-3.75	0.189412	-1.35557	SCsg	3	A2
-3.86	0.591552	-1.48496	SCzo	2	A3			-3.86	0.631244	-1.7409	SCsg	1	A2
-3.86	0.525291	-1.47366	SCzo	3	A3			-3.86	0.55575	-1.7074	SCsg	1	A2
-3.86	0.474208	-1.38357	SCzo	1	A3			-3.86	0.53075	-1.70115	SCsg	1	A2
-3.86	0.45585	-1.38193	SCzo	2	A3			-3.86	0.539216	-1.69049	SCsg	1	A2
-3.86	0.4496	-1.36318	SCzo	1	A3			-3.86	0.59325	-1.6949	SCsg	1	A2
-3.86	0.36835	-1.36318	SCzo	2	A3			-3.86	0.520797	-1.64416	SCsg	1	A2
-3.86	0.26835	-1.35692	SCzo	3	A3			-3.86	0.732024	-1.78041	SCsg	2	A2
-3.86	0.43199	-1.34057	SCzo	3	A3			-3.86	0.706273	-1.75966	SCsg	2	A2
-3.86	0.25822	-1.31316	SCzo	2	A3			-3.86	0.487	-1.6949	SCsg	2	A2
-3.86	0.181136	-1.30359	SCzo	1	A3			-3.86	0.605205	-1.69332	SCsg	2	A2
-3.86	0.225915	-1.29106	SCzo	2	A3			-3.86	0.523417	-1.67478	SCsg	2	A2
-3.86	0.270962	-1.26215	SCzo	3	A3			-3.86	0.75575	-1.68865	SCsg	2	A2
-3.97	1.03376	-1.55037	SCzo	2	A3			-3.86	0.658997	-1.6689	SCsg	2	A2
-3.97	0.779555	-1.42884	SCzo	2	A3			-3.86	0.78369	-1.67555	SCsg	2	A2
-3.97	0.598131	-1.38013	SCzo	1	A3			-3.86	0.68075	-1.65115	SCsg	2	A2
-3.97	0.598138	-1.36135	SCzo	3	A3			-3.86	0.689081	-1.63656	SCsg	2	A2
-3.97	0.537162	-1.35135	SCzo	2	A3			-3.86	0.48075	-1.6324	SCsg	2	A2
-3.97	0.570381	-1.33321	SCzo	3	A3			-3.86	0.6495	-1.6074	SCsg	2	A2
-3.97	0.0646	-1.32923	SCzo	3	A3			-3.86	0.336143	-1.58864	SCsg	2	A2
-3.97	0.450548	-1.30116	SCzo	1	A3			-3.86	0.488923	-1.58658	SCsg	2	A2
-3.97	0.498652	-1.29806	SCzo	3	A3			-3.86	0.523932	-1.58262	SCsg	2	A2
-3.97	0.340601	-1.28285	SCzo	3	A3			-3.86	0.378012	-1.55009	SCsg	2	A2
-3.97	0.275863	-1.269	SCzo	3	A3			-3.86	0.288054	-1.52404	SCsg	2	A2
-3.97	0.218614	-1.26664	SCzo	3	A3			-3.86	0.53075	-1.5324	SCsg	2	A2
-3.97	0.31993	-1.20708	SCzo	2	A3			-3.86	0.439036	-1.53656	SCsg	2	A2
-3.97	0.22085	-1.20423	SCzo	3	A3			-3.86	0.31014	-1.47111	SCsg	2	A2
-3.97	0.229158	-1.19805	SCzo	2	A3			-3.86	0.55575	-1.7324	SCsg	3	A2
-4.08	0.871305	-1.45873	SCzo	1	A3			-3.86	0.58075	-1.7324	SCsg	3	A2
-4.08	0.801133	-1.43189	SCzo	2	A3			-3.86	0.530232	-1.712	SCsg	3	A2
-4.08	0.737191	-1.40783	SCzo	3	A3			-3.86	0.511195	-1.70602	SCsg	3	A2
-4.08	0.73099	-1.39219	SCzo	1	A3			-3.86	0.6495	-1.70115	SCsg	3	A2
-4.08	0.712275	-1.38272	SCzo	3	A3			-3.86	0.853499	-1.69704	SCsg	3	A2
-4.08	0.006475	-1.37023	SCzo	3	A3			-3.86	0.582362	-1.68004	SCsg	3	A2
-4.08	0.55394	-1.30965	SCzo	2	A3			-3.86	0.473697	-1.67474	SCsg	3	A2
-4.08	0.468525	-1.28897	SCzo	3	A3			-3.86	0.62733	-1.67792	SCsg	3	A2
-4.08	0.491541	-1.28389	SCzo	1	A3			-3.86	0.752384	-1.67536	SCsg	3	A2
-4.08	0.499775	-1.28272	SCzo	2	A3			-3.86	0.58075	-1.6574	SCsg	3	A2
-4.08	0.134257	-1.24492	SCzo	2	A3			-3.86	0.742787	-1.65581	SCsg	3	A2
-4.08	0.454969	-1.2303	SCzo	1	A3			-3.86	0.1995	-1.60115	SCsg	3	A2
-4.08	0.445561	-1.22821	SCzo	3	A3			-3.86	0.403542	-1.60322	SCsg	3	A2
-4.19	1.04728	-1.54806	SCzo	3	A3			-3.86	0.505732	-1.55429	SCsg	3	A2
-4.19	0.937175	-1.47792	SCzo	3	A3			-3.86	0.197712	-1.50877	SCsg	3	A2
-4.19	0.687175	-1.37167	SCzo	3	A3			-3.86	0.339238	-1.5235	SCsg	3	A2
-4.19	0.713761	-1.356	SCzo	3	A3			-3.86	0.3745	-1.4949	SCsg	3	A2
-4.19	0.753473	-1.3491	SCzo	2	A3			-3.97	0.457154	-1.57999	SCsg	1	A2
-4.19	0.732881	-1.34467	SCzo	3	A3			-3.97	0.58435	-1.59658	SCsg	1	A2
-4.19	0.66203	-1.30845	SCzo	1	A3			-3.97	0.551017	-1.57991	SCsg	1	A2
-4.19	0.573242	-1.30811	SCzo	2	A3			-3.97	0.58019	-1.54447	SCsg	1	A2
-4.19	0.0775798	-1.28089	SCzo	3	A3			-3.97	0.5781	-1.49657	SCsg	1	A2
-4.19	0.498446	-1.27839	SCzo	2	A3			-3.97	0.884085	-1.7655	SCsg	2	A2
-4.19	0.137175	-1.25293	SCzo	3	A3			-3.97	1.06993	-1.71094	SCsg	2	A2
-4.19	0.498547	-1.25154	SCzo	3	A3			-3.97	0.611723	-1.62505	SCsg	2	A2
-4.19	0.580067	-1.24552	SCzo	1	A3			-3.97	0.548801	-1.61333	SCsg	2	A2
-4.19	0.464311	-1.23594	SCzo	2	A3			-3.97	0.690659	-1.62128	SCsg	2	A2
-4.19	0.557202	-1.23166	SCzo	3	A3			-3.97	0.27185	-1.54032	SCsg	2	A2
-4.19	0.0445767	-1.23022	SCzo	3	A3			-3.97	0.737932	-1.58662	SCsg	2	A2
-4.19	0.374673	-1.22345	SCzo	3	A3			-3.97	0.708995	-1.56542	SCsg	2	A2
-4.19	0.141865	-1.2A16004	SCzo	3	A3			-3.97	0.526018	-1.5174	SCsg	2	A2
-4.19	0.46556	-1.22052	SCzo	1	A3			-3.97	0.480178	-1.50074	SCsg	2	A2
-4.19	0.242566	-1.20047	SCzo	3	A3			-3.97	0.180197	-1.43197	SCsg	2	A2
-4.19	0.430113	-1.18871	SCzo	2	A3			-3.97	0.42185	-1.36532	SCsg	2	A2
-4.19	0.409454	-1.18237	SCzo	2	A3			-3.97	0.7406	-1.68407	SCsg	3	A2
-4.19	0.337175	-1.17793	SCzo	3	A3			-3.97	0.538573	-1.58601	SCsg	3	A2
-4.19	0.381767	-1.15544	SCzo	2	A3			-3.97	0.998944	-1.64447	SCsg	3	A2
-4.19	0.437548	-1.14197	SCzo	2	A3			-3.97	0.759486	-1.60875	SCsg	3	A2
-4.3	1.37A3297	-1.64862	SCzo	3	A3			-3.97	0.5531	-1.56533	SCsg	3	A2
-4.3	1.2489	-1.56882	SCzo	3	A3			-3.97	0.6906	-1.55907	SCsg	3	A2
-4.3	1.2717	-1.54636	SCzo	2	A3			-3.97	0.282269	-1.51115	SCsg	3	A2
-4.3	1.08561	-1.40651	SCzo	2	A3			-3.97	0.49685	-1.51533	SCsg	3	A2
-4.3	0.429753	-1.11983	SCzo	3	A3			-3.97	0.69685	-1.54032	SCsg	3	A2
-4.41	1.29008	-1.59541	SCzo	3	A3			-3.97	0.336378	-1.46949	SCsg	3	A2
-4.41	0.940582	-1.29361	SCzo	3	A3			-3.97	0.530694	-1.40977	SCsg	3	A2
-4.41	0.21798	-1.20537	SCzo	3	A3			-4.08	0.64192	-1.66674	SCsg	2	A2
-4.41	0.79516	-1.19571	SCzo	3	A3			-4.08	0.754325	-1.6481	SCsg	2	A2
-4.41	0.625162	-1.18311	SCzo	3	A3			-4.08	0.731491	-1.64588	SCsg	2	A2
-4.41	0.613418	-1.17988	SCzo	3	A3			-4.08	0.785575	-1.6231	SCsg	2	A2
-4.41	0.625657	-1.10585	SCzo	2	A3			-4.08	0.650855	-1.59532	SCsg	2	A2
-4.41	0.309633	-1.06807	SCzo	1	A3			-4.08	1.017	-1.59783	SCsg	2	A2
-4.41	0.508892	-1.06761	SCzo	3	A3			-4.08	0.560593	-1.57933	SCsg	2	A2
-4.52	1.0358	-1.2915	SCzo	3	A3			-4.08	0.398075	-1.49185	SCsg	2	A2
-4.52	0.989985	-1.24356	SCzo	3	A3			-4.08	0.546369	-1.43038	SCsg	2	A2
-4.52	0.8733	-1.21025	SCzo	3	A3			-4.08	0.606415	-1.41476	SCsg	2	A2
-4.52	0.392439	-1.1648	SCzo	2	A3			-4.08	0.491896	-1.39792	SCsg	2	A2
-4.52	0.769528	-1.14488	SCzo	1	A3			-4.08	0.723075	-1.69185	SCsg	3	A2
-4.52	0.458845	-1.14268	SCzo	2	A3			-4.08	0.981489	-1.70213	SCsg	3	A2
-4.52	0.278595	-1.1291	SCzo	2	A3			-4.08	0.854325	-1.64185	SCsg	3	A2
-4.52	0.721398	-1.12459	SCzo	2	A3			-4.08	0.942291	-1.62243	SCsg	3	A2
-4.52	0.390127	-1.11759	SCzo	3	A3			-4.08	0.592246	-1.58517	SCsg	3	A2
-4.52	0.327751	-1.07948	SCzo	2	A3			-4.08	0.605462	-1.57708	SCsg	3	A2
-4.63	1.10216	-1.43769	SCzo	3	A3			-4.08	0.571131	-1.56879	SCsg	3	A2
-4.63	0.101316	-1.2707	SCzo	3	A3			-4.08	0.714882	-1.56254	SCsg	3	A2
-4.63	0.0238501	-1.25859	SCzo	1	A3			-4.08	0.433516	-1.5439	SCsg	3	A2
-4.63	0.757825	-1.20423	SCzo	3	A3			-4.08	0.273991	-1.49785	SCsg	3	A2
-4.63	0.858152	-1.17906	SCzo	3	A3			-4.08	0.698075	-1.4856	SCsg	3	A2
-4.63	0.382603	-1.15095	SCzo	2	A3			-4.08	0.560595	-1.44182	SCsg	3	A2
-4.63	0.40682	-1.13387	SCzo	3	A3			-4.08	0.433612	-1.43131	SCsg	3	A2
-4.63	0.249377	-1.13024	SCzo	3	A3			-4.08	0.242541	-1.405	SCsg	3	A2
-4.63	0.281775	-1.11948	SCzo	3	A3			-4.08	0.45017	-1.35848	SCsg	3	A2
-4.63	0.29293	-1.08506	SCzo	3	A3			-4.19	0.951175	-1.5835	SCsg	2	A2
-4.63	0.685659	-1.08263	SCzo	3	A3			-4.19	0.547474	-1.43083	SCsg	2	A2
-4.63	0.356921	-1.07579	SCzo	3	A3			-4.19	1.20118	-1.73975	SCsg	3	A2
-4.63	0.583744	-1.05929	SCzo	3	A3			-4.19	0.832425	-1.68975	SCsg	3	A2
-4.74	0.872156	-1.12543	SCzo	3	A3			-4.19	0.851175	-1.671	SCsg	3	A2
-4.74	0.686872	-1.08474	SCzo	1	A3			-4.19	0.519925	-1.55225	SCsg	3	A2
-4.74	0.822124	-1.05667	SCzo	2	A3			-4.19	0.765758	-1.56892	SCsg	3	A2
-4.74	0.722664	-1.01763	SCzo	2	A3			-4.19	0.588675	-1.52725	SCsg	3	A2
-4.74	0.409825	-0.96785	SCzo	3	A3			-4.19	0.769925	-1.5085	SCsg	3	A2
-4.85	0.898301	-1.13583	SCzo	2	A3			-4.19	0.532425	-1.396	SCsg	3	A2
-4.85	0.125975	-1.11565	SCzo	3	A3			-4.3	0.695	-1.25235	SCsg	2	A2
-4.85	0.453419	-1.05698	SCzo	3	A3			-4.3	0.605432	-1.2232	SCsg	2	A2
-3.6	0.750108	-2.34774	SCop	3	A2			-4.3	0.299292	-1.56699	SCsg	3	A2
-3.71	0.605425	-2.14953	SCop	3	A2			-4.3	1.0075	-1.46485	SCsg	3	A2
-4.04	0.364372	-1.8328	SCop	3	A2			-4.3	0.559723	-1.42513	SCsg	3	A2
-4.04	0.39475	-1.82117	SCop	3	A2			-4.3	0.662018	-1.41137	SCsg	3	A2
-4.15	0.420775	-1.75185	SCop	3	A2			-4.3	0.713832	-1.27102	SCsg	3	A2
-4.15	0.231269	-1.73508	SCop	3	A2			-4.41	0.431092	-1.34699	SCsg	2	A2
-4.15	0.177025	-1.71435	SCop	3	A2			-4.41	0.698725	-1.40122	SCsg	3	A2
-4.26	0.6517	-1.86325	SCop	3	A2			-4.41	0.779975	-1.32622	SCsg	3	A2
-4.37	0.712625	-1.78523	SCop	3	A2			-4.52	1.2021	-1.67002	SCsg	2	A2
-4.48	0.1236	-1.61458	SCop	3	A2			-4.52	0.6048	-1.14	SCsg	2	A2
-4.59	0.203131	-1.59754	SCop	3	A2			-4.52	0.5724	-1.22152	SCsg	3	A2
-3.6	0.723025	-2.16233	SCsg	3	A2			-4.52	0.6144	-1.18007	SCsg	3	A2
-3.71	0.605425	-2.13077	SCsg	3	A2			-3.53	0.72715	-1.74995	SCzo	2	A2
-3.71	0.455425	-2.03702	SCsg	3	A2			-3.53	1.56507	-2.41687	SCzo	3	A2
-3.71	0.299175	-2.01202	SCsg	3	A2			-3.64	0.916853	-1.66348	SCzo	2	A2
-3.82	0.362475	-1.8469	SCsg	3	A2			-3.64	1.24638	-1.7947	SCzo	3	A2
-3.82	0.439558	-1.78857	SCsg	3	A2			-3.64	1.14093	-1.77674	SCzo	3	A2
-3.93	0.626825	-2.02038	SCsg	3	A2			-3.64	1.01137	-1.69686	SCzo	3	A2
-3.93	0.838804	-1.92402	SCsg	3	A2			-3.75	0.133053	-1.34956	SCzo	2	A2
-3.93	0.764675	-1.85613	SCsg	3	A2			-3.75	0.309544	-1.33779	SCzo	2	A2
-3.93	0.539325	-1.83912	SCsg	1	A2			-3.75	0.10949	-1.37875	SCzo	3	A2
-3.93	0.489325	-1.81412	SCsg	3	A2			-3.86	0.39325	-1.3824	SCzo	2	A2
-3.93	0.291408	-1.78079	SCsg	3	A2			-3.86	0.414844	-1.36081	SCzo	2	A2
-3.93	0.616408	-1.79329	SCsg	2	A2			-3.86	0.3245	-1.2949	SCzo	2	A2
-3.93	0.195575	-1.75162	SCsg	3	A2			-3.86	0.559917	-1.45532	SCzo	3	A2
-3.93	0.291408	-1.72454	SCsg	3	A2			-3.86	0.23075	-1.35115	SCzo	3	A2
-3.93	0.453317	-1.72467	SCsg	3	A2			-3.97	0.830299	-1.44391	SCzo	2	A2
-3.93	0.470575	-1.72663	SCsg	3	A2			-3.97	0.691579	-1.41327	SCzo	2	A2
-3.93	0.551825	-1.73287	SCsg	2	A2			-3.97	0.137148	-1.3271	SCzo	2	A2
-3.93	0.30381	-1.70587	SCsg	3	A2			-3.97	0.365071	-1.29469	SCzo	2	A2
-3.93	0.485049	-1.71213	SCsg	3	A2			-3.97	0.8781	-1.47782	SCzo	3	A2
-3.93	0.214325	-1.70162	SCsg	3	A2			-3.97	0.3653	-1.25248	SCzo	3	A2
-3.93	0.266736	-1.69696	SCsg	3	A2			-3.97	0.376669	-1.24083	SCzo	3	A2
-3.93	0.364325	-1.66413	SCsg	2	A2			-4.08	0.979325	-1.49185	SCzo	2	A2
-3.93	0.139325	-1.64538	SCsg	3	A2			-4.08	0.702273	-1.386	SCzo	3	A2
-3.93	0.295575	-1.57038	SCsg	1	A2			-4.19	0.835033	-1.40874	SCzo	3	A2
-4.04	0.898875	-1.90455	SCsg	3	A2			-4.3	1.15132	-1.47114	SCzo	2	A2
-4.04	0.976104	-1.82144	SCsg	3	A2			-4.3	0.434728	-1.13761	SCzo	2	A2
-4.04	0.582249	-1.73993	SCsg	3	A2			-4.3	0.7575	-1.1836	SCzo	3	A2
-4.04	0.511375	-1.72955	SCsg	3	A2			-4.3	0.616429	-1.18751	SCzo	3	A2
-4.04	0.170423	-1.7205	SCsg	3	A2			-4.41	0.670532	-1.08225	SCzo	2	A2
-4.04	0.625958	-1.72122	SCsg	3	A2			-4.41	0.592475	-1.13872	SCzo	3	A2
-4.04	0.493667	-1.72538	SCsg	3	A2			-4.52	0.5954	-1.10002	SCzo	3	A2
-4.04	0.417625	-1.70455	SCsg	3	A2			-3.19	1.00765	-2.33701	SCop	3	A3
-4.04	0.530125	-1.6983	SCsg	3	A2			-3.41	1.65098	-2.64495	SCop	3	A3
-4.04	0.623875	-1.6858	SCsg	3	A2			-3.41	1.57887	-2.58179	SCop	3	A3
-4.04	0.451889	-1.68904	SCsg	1	A2			-3.41	1.52285	-2.46683	SCop	3	A3
-4.04	0.473875	-1.67955	SCsg	3	A2			-3.63	0.918283	-1.86009	SCop	1	A3
-4.04	0.442625	-1.67955	SCsg	3	A2			-3.63	0.811025	-1.85498	SCop	1	A3
-4.04	0.6329	-1.67054	SCsg	3	A2			-3.63	1.09228	-1.89872	SCop	2	A3
-4.04	0.483564	-1.6636	SCsg	3	A2			-3.63	1.11728	-1.91748	SCop	3	A3
-4.04	0.176925	-1.63271	SCsg	3	A2			-3.63	0.936025	-1.87373	SCop	3	A3
-4.04	0.411375	-1.6358	SCsg	1	A2			-3.63	0.926452	-1.8488	SCop	3	A3
-4.04	0.376891	-1.62028	SCsg	3	A2			-3.63	0.904775	-1.84872	SCop	3	A3
-4.04	0.136375	-1.5983	SCsg	3	A2			-3.63	0.69334	-1.84137	SCop	3	A3
-4.04	0.413458	-1.60872	SCsg	3	A2			-3.63	0.540184	-1.77582	SCop	3	A3
-4.04	0.386375	-1.59205	SCsg	3	A2			-3.85	1.13441	-2.04438	SCop	1	A3
-4.04	0.283674	-1.57598	SCsg	1	A2			-3.85	1.02178	-1.96272	SCop	1	A3
-4.04	0.311375	-1.5733	SCsg	3	A2			-3.85	0.912249	-1.90703	SCop	1	A3
-4.04	0.286375	-1.5608	SCsg	3	A2			-3.85	1.00102	-1.9255	SCop	1	A3
-4.04	0.373875	-1.5608	SCsg	3	A2			-3.85	1.0181	-1.9154	SCop	1	A3
-4.04	0.123875	-1.54205	SCsg	2	A2			-3.85	0.848385	-1.88457	SCop	1	A3
-4.04	0.414868	-1.5573	SCsg	3	A2			-3.85	0.679242	-1.84785	SCop	1	A3
-4.04	0.280125	-1.5483	SCsg	3	A2			-3.85	0.85694	-1.85277	SCop	1	A3
-4.04	0.476902	-1.55152	SCsg	2	A2			-3.85	0.723925	-1.81648	SCop	1	A3
-4.04	0.320653	-1.53277	SCsg	3	A2			-3.85	0.71886	-1.80475	SCop	1	A3
-4.04	0.409453	-1.53772	SCsg	3	A2			-3.85	1.06773	-1.96117	SCop	2	A3
-4.04	0.471792	-1.53788	SCsg	3	A2			-3.85	1.33242	-2.14601	SCop	3	A3
-4.04	0.280125	-1.5108	SCsg	3	A2			-3.85	1.35245	-2.12645	SCop	3	A3
-4.04	0.217625	-1.50455	SCsg	3	A2			-3.85	1.13335	-1.97992	SCop	3	A3
-4.04	0.267625	-1.50455	SCsg	3	A2			-3.85	1.01561	-1.9444	SCop	3	A3
-4.04	0.148875	-1.4858	SCsg	3	A2			-3.85	1.07602	-1.95051	SCop	3	A3
-4.04	0.311375	-1.4983	SCsg	3	A2			-3.85	0.967725	-1.89867	SCop	3	A3
-4.04	0.455125	-1.50455	SCsg	3	A2			-3.85	0.690124	-1.81878	SCop	3	A3
-4.04	0.230125	-1.4733	SCsg	3	A2			-3.85	0.575312	-1.78448	SCop	3	A3
-4.04	0.426368	-1.48296	SCsg	1	A2			-3.85	0.505225	-1.73618	SCop	3	A3
-4.15	0.647858	-1.71227	SCsg	3	A2			-4.07	1.22365	-1.9761	SCop	1	A3
-4.15	0.328462	-1.67507	SCsg	3	A2			-4.07	0.952564	-1.83443	SCop	1	A3
-4.15	0.568692	-1.66643	SCsg	3	A2			-4.07	1.26115	-1.95735	SCop	2	A3
-4.15	0.445775	-1.6581	SCsg	3	A2			-4.07	0.883241	-1.78464	SCop	2	A3
-4.15	0.0475527	-1.63721	SCsg	3	A2			-4.07	0.236069	-1.61994	SCop	2	A3
-4.15	0.215962	-1.62506	SCsg	3	A2			-4.07	1.22091	-1.94119	SCop	3	A3
-4.15	0.514525	-1.62685	SCsg	3	A2			-4.07	1.07682	-1.85289	SCop	3	A3
-4.15	0.306312	-1.61005	SCsg	3	A2			-4.07	0.93615	-1.81985	SCop	3	A3
-4.15	0.0416124	-1.59976	SCsg	3	A2			-4.07	0.739758	-1.74031	SCop	3	A3
-4.15	0.214525	-1.60185	SCsg	3	A2			-4.29	1.39192	-1.88408	SCop	2	A3
-4.15	0.577324	-1.60154	SCsg	3	A2			-4.29	1.33974	-1.83003	SCop	3	A3
-4.15	0.333275	-1.58935	SCsg	3	A2			-4.29	1.33	-1.81477	SCop	3	A3
-4.15	0.529355	-1.59741	SCsg	3	A2			-4.29	1.2241	-1.7738	SCop	3	A3
-4.15	0.239525	-1.5706	SCsg	1	A2			-4.29	1.17306	-1.77172	SCop	3	A3
-4.15	0.0813117	-1.56003	SCsg	3	A2			-4.51	0.537957	-1.46174	SCop	2	A3
-4.15	0.248212	-1.52406	SCsg	3	A2			-4.73	0.912425	-1.40058	SCop	2	A3
-4.15	0.152025	-1.5206	SCsg	1	A2			-3.3	1.54298	-2.55408	SCop	3	A3
-4.15	0.121898	-1.51213	SCsg	3	A2			-3.3	1.41223	-2.43483	SCop	2	A3
-4.15	0.539525	-1.5331	SCsg	3	A2			-3.3	1.09773	-2.3167	SCop	3	A3
-4.15	0.458275	-1.52685	SCsg	3	A2			-3.52	1.54609	-2.28704	SCop	3	A3
-4.15	0.39172	-1.50589	SCsg	3	A2			-3.52	1.46499	-2.19107	SCop	3	A3
-4.15	0.152025	-1.50185	SCsg	1	A2			-3.52	1.00859	-2.09121	SCop	3	A3
-4.15	0.435637	-1.5099	SCsg	3	A2			-3.52	1.14817	-2.06413	SCop	2	A3
-4.15	0.321868	-1.49964	SCsg	3	A2			-3.52	0.841459	-2.02705	SCop	3	A3
-4.15	0.117756	-1.48924	SCsg	3	A2			-3.52	0.823175	-1.99537	SCop	3	A3
-4.15	0.34856	-1.48656	SCsg	3	A2			-3.52	0.823175	-1.97037	SCop	2	A3
-4.15	0.31109	-1.48028	SCsg	3	A2			-3.52	0.454425	-1.85787	SCop	2	A3
-4.15	0.352025	-1.47685	SCsg	2	A2			-3.52	0.208289	-1.84779	SCop	3	A3
-4.15	0.314525	-1.46435	SCsg	3	A2			-3.52	0.262748	-1.83707	SCop	2	A3
-4.15	0.28355	-1.45782	SCsg	2	A2			-3.74	1.50085	-2.33482	SCop	3	A3
-4.15	0.135358	-1.43727	SCsg	3	A2			-3.74	0.9696	-2.07233	SCop	1	A3
-4.15	0.18156	-1.44069	SCsg	3	A2			-3.74	0.9571	-2.02232	SCop	1	A3
-4.15	0.225066	-1.4288	SCsg	3	A2			-3.74	0.972405	-2.01688	SCop	1	A3
-4.15	0.366657	-1.42466	SCsg	3	A2			-3.74	0.816154	-2.01066	SCop	1	A3
-4.15	0.270775	-1.42685	SCsg	3	A2			-3.74	0.83637	-1.99327	SCop	1	A3
-4.15	0.177025	-1.41435	SCsg	3	A2			-3.74	0.7696	-1.96608	SCop	1	A3
-4.15	0.160263	-1.39978	SCsg	3	A2			-3.74	0.711345	-1.95462	SCop	1	A3
-4.15	0.220775	-1.37685	SCsg	3	A2			-3.96	1.22415	-1.99327	SCop	1	A3
-4.15	0.179252	-1.34962	SCsg	2	A2			-3.96	1.05911	-1.90194	SCop	3	A3
-4.26	0.204791	-1.84141	SCsg	3	A2			-3.96	0.990938	-1.83916	SCop	2	A3
-4.26	0.147533	-1.82367	SCsg	3	A2			-3.96	0.918569	-1.83678	SCop	1	A3
-4.26	0.143776	-1.80208	SCsg	2	A2			-3.96	0.932502	-1.82884	SCop	1	A3
-4.26	0.3892	-1.807	SCsg	3	A2			-3.96	0.928525	-1.82022	SCop	3	A3
-4.26	0.6642	-1.7445	SCsg	3	A2			-3.96	0.951427	-1.81608	SCop	1	A3
-4.26	0.29545	-1.6945	SCsg	3	A2			-3.96	0.878525	-1.80147	SCop	2	A3
-4.26	0.0673136	-1.66014	SCsg	3	A2			-3.96	0.85307	-1.79569	SCop	3	A3
-4.26	0.0931056	-1.64997	SCsg	3	A2			-3.96	0.891025	-1.78897	SCop	3	A3
-4.26	0.3767	-1.657	SCsg	3	A2			-3.96	0.822241	-1.77651	SCop	1	A3
-4.26	0.0794778	-1.61047	SCsg	3	A2			-3.96	0.79086	-1.72658	SCop	1	A3
-4.26	0.442044	-1.62638	SCsg	3	A2			-3.96	0.722275	-1.70772	SCop	1	A3
-4.26	0.653783	-1.60526	SCsg	3	A2			-3.96	0.67613	-1.68497	SCop	3	A3
-4.26	0.52045	-1.61325	SCsg	3	A2			-3.96	0.654893	-1.6685	SCop	3	A3
-4.26	0.64545	-1.607	SCsg	3	A2			-3.96	0.553525	-1.65148	SCop	1	A3
-4.26	0.40795	-1.5945	SCsg	3	A2			-3.96	0.474126	-1.59957	SCop	3	A3
-4.26	0.391978	-1.56672	SCsg	2	A2			-3.96	0.378482	-1.58275	SCop	3	A3
-4.26	0.117708	-1.50494	SCsg	3	A2			-3.96	0.338877	-1.55984	SCop	3	A3
-4.26	0.271492	-1.52367	SCsg	3	A2			-4.18	0.899604	-1.82152	SCop	3	A3
-4.26	0.15795	-1.50075	SCsg	3	A2			-4.18	0.960025	-1.81735	SCop	1	A3
-4.26	0.192254	-1.49764	SCsg	3	A2			-4.18	0.944747	-1.80138	SCop	1	A3
-4.26	0.30795	-1.5195	SCsg	3	A2			-4.18	0.885025	-1.7861	SCop	3	A3
-4.26	0.24545	-1.507	SCsg	3	A2			-4.18	0.826688	-1.77569	SCop	3	A3
-4.26	0.204285	-1.45391	SCsg	3	A2			-4.18	0.861993	-1.73413	SCop	3	A3
-4.26	0.405085	-1.49398	SCsg	3	A2			-4.18	0.797535	-1.72985	SCop	1	A3
-4.26	0.30795	-1.46325	SCsg	3	A2			-4.18	0.747525	-1.7236	SCop	3	A3
-4.26	0.498812	-1.48775	SCsg	2	A2			-4.18	0.822398	-1.7175	SCop	2	A3
-4.26	0.314561	-1.42812	SCsg	2	A2			-4.18	0.724614	-1.71531	SCop	3	A3
-4.26	0.353783	-1.42367	SCsg	3	A2			-4.18	0.699607	-1.64652	SCop	3	A3
-4.37	0.893783	-1.81188	SCsg	3	A2			-4.4	1.24452	-1.81949	SCop	3	A3
-4.37	0.578166	-1.73527	SCsg	3	A2			-4.4	0.174286	-1.68401	SCop	2	A3
-4.37	0.518875	-1.67898	SCsg	3	A2			-4.62	1.13992	-1.64893	SCop	2	A3
-4.37	0.681375	-1.65397	SCsg	3	A2			-4.62	0.580925	-1.34543	SCop	3	A3
-4.37	0.475125	-1.64773	SCsg	3	A2			-3.19	1.11911	-2.33597	SCsg	3	A3
-4.37	0.591888	-1.64241	SCsg	3	A2			-3.19	1.10189	-2.27825	SCsg	3	A3
-4.37	0.406375	-1.63522	SCsg	3	A2			-3.19	1.08355	-2.2679	SCsg	3	A3
-4.37	0.293875	-1.62898	SCsg	3	A2			-3.19	0.875423	-2.25401	SCsg	3	A3
-4.37	0.517217	-1.61186	SCsg	3	A2			-3.19	0.937475	-2.22903	SCsg	3	A3
-4.37	0.323045	-1.60604	SCsg	3	A2			-3.41	0.8916	-2.14807	SCsg	2	A3
-4.37	0.459153	-1.58245	SCsg	3	A2			-3.41	0.63535	-1.98558	SCsg	2	A3
-4.37	0.448023	-1.53732	SCsg	3	A2			-3.41	0.831878	-1.97655	SCsg	2	A3
-4.37	0.375125	-1.52897	SCsg	3	A2			-3.41	0.198316	-1.88511	SCsg	2	A3
-4.37	0.165403	-1.5012	SCsg	3	A2			-3.41	1.0666	-2.23557	SCsg	3	A3
-4.37	0.360679	-1.51209	SCsg	3	A2			-3.41	1.0541	-2.22308	SCsg	3	A3
-4.37	0.258458	-1.47064	SCsg	3	A2			-3.41	1.24785	-2.16682	SCsg	3	A3
-4.37	0.356375	-1.44772	SCsg	3	A2			-3.41	1.05098	-2.16683	SCsg	3	A3
-4.37	0.142215	-1.37296	SCsg	3	A2			-3.41	1.3166	-2.16058	SCsg	3	A3
-4.37	0.272556	-1.39715	SCsg	3	A2			-3.41	0.918683	-2.16474	SCsg	3	A3
-4.48	0.356239	-1.58929	SCsg	3	A2			-3.41	1.11945	-2.14537	SCsg	3	A3
-4.48	0.4236	-1.57082	SCsg	3	A2			-3.41	0.529105	-1.96994	SCsg	3	A3
-4.48	0.42985	-1.52707	SCsg	3	A2			-3.41	0.537739	-1.87656	SCsg	3	A3
-4.48	0.5111	-1.43332	SCsg	3	A2			-3.63	0.992275	-1.77998	SCsg	1	A3
-4.48	0.325105	-1.41446	SCsg	3	A2			-3.63	1.18154	-1.83837	SCsg	2	A3
-4.48	0.162492	-1.40173	SCsg	3	A2			-3.63	1.01324	-1.77576	SCsg	2	A3
-4.48	0.32823	-1.34849	SCsg	3	A2			-3.63	0.754775	-1.79872	SCsg	2	A3
-4.48	0.31735	-1.34583	SCsg	3	A2			-3.63	0.488199	-1.71239	SCsg	2	A3
-4.48	0.205892	-1.36041	SCsg	3	A2			-3.63	0.75351	-1.68606	SCsg	2	A3
-4.48	0.252284	-1.27061	SCsg	3	A2			-3.63	0.904775	-1.66748	SCsg	2	A3
-4.48	0.2861	-1.2302	SCsg	3	A2			-3.63	0.154775	-1.61122	SCsg	2	A3
-4.59	0.168212	-1.5793	SCsg	3	A2			-3.63	0.55254	-1.58045	SCsg	2	A3
-4.59	0.501765	-1.56251	SCsg	3	A2			-3.63	0.663042	-1.57152	SCsg	2	A3
-4.59	0.377228	-1.56407	SCsg	3	A2			-3.63	0.683917	-1.56956	SCsg	2	A3
-4.59	0.1682	-1.52935	SCsg	3	A2			-3.63	0.571302	-1.54456	SCsg	2	A3
-4.59	0.11195	-1.50123	SCsg	3	A2			-3.63	0.442275	-1.53622	SCsg	2	A3
-4.59	0.52445	-1.46685	SCsg	3	A2			-3.63	0.53614	-1.51111	SCsg	2	A3
-4.59	0.26627	-1.33076	SCsg	3	A2			-3.63	0.517275	-1.49247	SCsg	2	A3
-4.59	0.27445	-1.2481	SCsg	3	A2			-3.63	1.00134	-1.76135	SCsg	3	A3
-4.15	0.695775	-1.4831	SCzo	2	A2			-3.63	0.80928	-1.77817	SCsg	3	A3
-3.6	0.429275	-2.01233	SCzo	3	A2			-3.63	0.779775	-1.74247	SCsg	3	A3
-3.82	0.865893	-1.84348	SCzo	3	A2			-3.63	0.678475	-1.74141	SCsg	3	A3
-3.82	0.214558	-1.73857	SCzo	3	A2			-3.63	0.942127	-1.69877	SCsg	3	A3
-3.82	0.665949	-1.78717	SCzo	3	A2			-3.63	0.51415	-1.67685	SCsg	3	A3
-3.82	0.381225	-1.69065	SCzo	3	A2			-3.63	0.431862	-1.64664	SCsg	3	A3
-3.82	0.518764	-1.72494	SCzo	3	A2			-3.63	0.408942	-1.63831	SCsg	3	A3
-3.82	0.444632	-1.69298	SCzo	3	A2			-3.63	0.710698	-1.60509	SCsg	3	A3
-3.82	0.312491	-1.64995	SCzo	2	A2			-3.63	0.654443	-1.59839	SCsg	3	A3
-3.82	0.362475	-1.62815	SCzo	2	A2			-3.63	0.537951	-1.59666	SCsg	3	A3
-3.82	0.293764	-1.58744	SCzo	2	A2			-3.63	0.508688	-1.5865	SCsg	3	A3
-3.93	0.820129	-1.77386	SCzo	3	A2			-3.63	0.567275	-1.56747	SCsg	3	A3
-3.93	0.770575	-1.71412	SCzo	3	A2			-3.63	0.248525	-1.55497	SCsg	3	A3
-3.93	0.649742	-1.66621	SCzo	3	A2			-3.63	0.436025	-1.55497	SCsg	3	A3
-3.93	0.604834	-1.64237	SCzo	2	A2			-3.63	0.606892	-1.53409	SCsg	3	A3
-3.93	0.470575	-1.61413	SCzo	1	A2			-3.63	0.483942	-1.52581	SCsg	3	A3
-3.93	0.0517952	-1.60162	SCzo	3	A2			-3.63	0.461622	-1.47385	SCsg	3	A3
-3.93	0.332709	-1.56449	SCzo	2	A2			-3.85	0.92718	-1.82271	SCsg	1	A3
-3.93	0.495575	-1.57038	SCzo	2	A2			-3.85	0.973975	-1.81117	SCsg	1	A3
-3.93	0.0689361	-1.56062	SCzo	3	A2			-3.85	0.789821	-1.78651	SCsg	1	A3
-3.93	0.439325	-1.55787	SCzo	1	A2			-3.85	0.77086	-1.78294	SCsg	1	A3
-3.93	0.0796481	-1.55506	SCzo	2	A2			-3.85	0.938766	-1.79428	SCsg	1	A3
-3.93	0.426825	-1.55787	SCzo	3	A2			-3.85	0.72179	-1.75384	SCsg	1	A3
-3.93	0.222658	-1.54329	SCzo	2	A2			-3.85	0.750295	-1.72891	SCsg	1	A3
-3.93	0.358075	-1.50788	SCzo	3	A2			-3.85	0.917075	-1.71765	SCsg	1	A3
-3.93	0.301825	-1.50788	SCzo	3	A2			-3.85	0.844477	-1.70073	SCsg	1	A3
-3.93	0.285158	-1.50579	SCzo	1	A2			-3.85	0.730225	-1.62993	SCsg	1	A3
-3.93	0.283075	-1.48913	SCzo	2	A2			-3.85	1.13715	-1.88415	SCsg	2	A3
-3.93	0.270575	-1.49537	SCzo	2	A2			-3.85	0.813689	-1.81258	SCsg	2	A3
-3.93	0.17963	-1.48012	SCzo	3	A2			-3.85	0.790608	-1.8036	SCsg	2	A3
-3.93	0.276849	-1.47666	SCzo	1	A2			-3.85	0.903031	-1.79856	SCsg	2	A3
-4.04	0.023875	-1.8233	SCzo	3	A2			-3.85	1.03246	-1.75441	SCsg	2	A3
-4.04	1.063	-1.65422	SCzo	3	A2			-3.85	0.912415	-1.70109	SCsg	2	A3
-4.04	0.817625	-1.6608	SCzo	3	A2			-3.85	0.479692	-1.67834	SCsg	2	A3
-4.04	0.00935784	-1.62532	SCzo	3	A2			-3.85	0.742153	-1.68683	SCsg	2	A3
-4.04	0.836375	-1.59205	SCzo	3	A2			-3.85	0.692725	-1.65492	SCsg	2	A3
-4.04	0.730125	-1.5983	SCzo	3	A2			-3.85	0.734936	-1.62392	SCsg	2	A3
-4.04	0.786375	-1.5608	SCzo	3	A2			-3.85	0.573975	-1.56117	SCsg	2	A3
-4.04	0.780125	-1.52955	SCzo	2	A2			-3.85	0.446941	-1.49437	SCsg	2	A3
-4.04	0.707955	-1.48934	SCzo	2	A2			-3.85	1.35938	-2.03826	SCsg	2	A3
-4.04	0.405125	-1.4358	SCzo	3	A2			-3.85	1.41563	-2.11327	SCsg	3	A3
-4.04	0.603094	-1.43783	SCzo	1	A2			-3.85	1.17189	-1.96948	SCsg	3	A3
-4.04	0.592625	-1.42955	SCzo	1	A2			-3.85	1.09272	-1.94867	SCsg	3	A3
-4.04	0.445549	-1.36403	SCzo	3	A2			-3.85	1.23579	-1.94856	SCsg	3	A3
-4.04	0.169026	-1.30871	SCzo	1	A2			-3.85	0.882895	-1.84167	SCsg	3	A3
-4.04	0.202347	-1.29552	SCzo	2	A2			-3.85	0.837683	-1.80916	SCsg	3	A3
-4.15	0.636691	-1.47005	SCzo	3	A2			-3.85	1.06773	-1.82367	SCsg	3	A3
-4.15	0.329157	-1.36222	SCzo	3	A2			-3.85	1.04897	-1.79868	SCsg	3	A3
-4.15	0.266766	-1.34371	SCzo	1	A2			-3.85	0.765849	-1.77238	SCsg	3	A3
-4.15	0.445775	-1.3331	SCzo	3	A2			-3.85	1.02157	-1.78203	SCsg	3	A3
-4.15	0.352025	-1.3081	SCzo	3	A2			-3.85	0.631741	-1.76432	SCsg	3	A3
-4.26	0.0642	-1.43825	SCzo	3	A2			-3.85	0.997189	-1.75389	SCsg	3	A3
-4.26	0.004825	-1.36013	SCzo	3	A2			-3.85	0.701689	-1.74769	SCsg	3	A3
-4.26	0.422533	-1.41637	SCzo	3	A2			-3.85	0.781297	-1.72337	SCsg	3	A3
-4.26	0.53295	-1.42575	SCzo	3	A2			-3.85	0.4839	-1.71908	SCsg	3	A3
-4.26	0.52045	-1.4195	SCzo	2	A2			-3.85	0.723975	-1.71742	SCsg	3	A3
-4.26	0.304594	-1.36637	SCzo	2	A2			-3.85	0.663285	-1.71315	SCsg	3	A3
-4.26	0.286045	-1.36331	SCzo	3	A2			-3.85	0.448975	-1.70493	SCsg	3	A3
-4.26	0.5017	-1.41325	SCzo	3	A2			-3.85	0.711445	-1.70062	SCsg	3	A3
-4.26	0.27045	-1.3445	SCzo	3	A2			-3.85	0.744973	-1.69776	SCsg	3	A3
-4.26	0.0767	-1.26325	SCzo	3	A2			-3.85	0.676649	-1.6604	SCsg	3	A3
-4.26	0.15795	-1.25075	SCzo	3	A2			-3.85	0.513244	-1.63401	SCsg	3	A3
-4.26	0.29545	-1.27575	SCzo	3	A2			-3.85	0.373975	-1.57367	SCsg	3	A3
-4.37	-0.00982013	-1.70802	SCzo	3	A2			-3.85	0.442725	-1.57367	SCsg	3	A3
-4.37	-0.00930858	-1.68844	SCzo	3	A2			-3.85	0.472045	-1.57403	SCsg	3	A3
-4.37	0.968875	-1.65397	SCzo	3	A2			-3.85	0.490011	-1.55387	SCsg	3	A3
-4.37	0.812625	-1.54147	SCzo	2	A2			-3.85	0.596798	-1.56167	SCsg	3	A3
-4.37	0.650127	-1.46629	SCzo	3	A2			-3.85	0.480225	-1.52992	SCsg	3	A3
-4.37	0.462625	-1.44148	SCzo	3	A2			-4.07	0.713014	-1.69899	SCsg	1	A3
-4.37	0.087625	-1.32898	SCzo	3	A2			-4.07	1.09553	-1.7386	SCsg	1	A3
-4.37	0.104544	-1.32392	SCzo	3	A2			-4.07	0.65764	-1.64408	SCsg	1	A3
-4.37	0.337625	-1.35397	SCzo	3	A2			-4.07	0.91115	-1.59485	SCsg	1	A3
-4.37	0.316907	-1.29969	SCzo	2	A2			-4.07	1.5549	-2.09485	SCsg	2	A3
-4.48	0.000185913	-1.6019	SCzo	2	A2			-4.07	1.4799	-2.01985	SCsg	2	A3
-4.48	0.0385795	-1.40336	SCzo	3	A2			-4.07	1.52774	-2.00322	SCsg	2	A3
-4.59	0.0148641	-1.37005	SCzo	3	A2			-4.07	1.39634	-1.85332	SCsg	2	A3
-4.59	0.183215	-1.20126	SCzo	2	A2			-4.07	0.768994	-1.72409	SCsg	2	A3
								-4.07	1.06845	-1.70239	SCsg	2	A3
								-4.07	0.96115	-1.68235	SCsg	2	A3
								-4.07	1.13928	-1.69068	SCsg	2	A3
								-4.07	0.6299	-1.6261	SCsg	2	A3
								-4.07	0.631259	-1.6053	SCsg	2	A3
								-4.07	0.8424	-1.6136	SCsg	2	A3
								-4.07	0.73615	-1.56985	SCsg	2	A3
								-4.07	0.4799	-1.5386	SCsg	2	A3
								-4.07	0.81115	-1.5636	SCsg	2	A3
								-4.07	0.962328	-1.56955	SCsg	2	A3
								-4.07	0.899631	-1.56167	SCsg	2	A3
								-4.07	0.704405	-1.51175	SCsg	2	A3
								-4.07	0.6799	-1.5011	SCsg	2	A3
								-4.07	0.84865	-1.5136	SCsg	2	A3
								-4.07	0.642585	-1.48053	SCsg	2	A3
								-4.07	0.40326	-1.26939	SCsg	2	A3
								-4.07	1.42365	-2.0011	SCsg	3	A3
								-4.07	1.40475	-1.86989	SCsg	3	A3
								-4.07	1.04236	-1.79738	SCsg	3	A3
								-4.07	1.15316	-1.80729	SCsg	3	A3
								-4.07	0.973526	-1.7785	SCsg	3	A3
								-4.07	1.37907	-1.83859	SCsg	3	A3
								-4.07	1.24997	-1.81175	SCsg	3	A3
								-4.07	1.0204	-1.75301	SCsg	3	A3
								-4.07	0.951708	-1.7439	SCsg	3	A3
								-4.07	1.12678	-1.75735	SCsg	3	A3
								-4.07	0.777589	-1.71566	SCsg	3	A3
								-4.07	0.741916	-1.693	SCsg	3	A3
								-4.07	1.25729	-1.75389	SCsg	3	A3
								-4.07	0.9549	-1.7011	SCsg	3	A3
								-4.07	0.570068	-1.63188	SCsg	3	A3
								-4.07	0.893333	-1.66175	SCsg	3	A3
								-4.07	0.371519	-1.59289	SCsg	3	A3
								-4.07	0.403874	-1.57488	SCsg	3	A3
								-4.07	0.306953	-1.56782	SCsg	3	A3
								-4.07	0.882047	-1.58458	SCsg	3	A3
								-4.07	0.615046	-1.55102	SCsg	3	A3
								-4.07	0.606302	-1.5472	SCsg	3	A3
								-4.07	0.934875	-1.57028	SCsg	3	A3
								-4.07	0.918848	-1.55937	SCsg	3	A3
								-4.07	0.889757	-1.55278	SCsg	3	A3
								-4.07	0.321437	-1.51573	SCsg	3	A3
								-4.07	0.3799	-1.5136	SCsg	3	A3
								-4.07	0.618108	-1.50947	SCsg	3	A3
								-4.07	0.730125	-1.52225	SCsg	3	A3
								-4.07	0.457734	-1.48782	SCsg	3	A3
								-4.07	0.641619	-1.49332	SCsg	3	A3
								-4.07	0.44865	-1.46985	SCsg	3	A3
								-4.07	0.34479	-1.46585	SCsg	3	A3
								-4.07	0.712589	-1.4911	SCsg	3	A3
								-4.07	0.63665	-1.44702	SCsg	3	A3
								-4.07	0.579396	-1.43075	SCsg	3	A3
								-4.07	0.515428	-1.39493	SCsg	3	A3
								-4.07	0.337944	-1.38476	SCsg	3	A3
								-4.07	0.622012	-1.40754	SCsg	3	A3
								-4.07	0.579382	-1.36349	SCsg	3	A3
								-4.07	0.277788	-1.3469	SCsg	3	A3
								-4.07	0.4549	-1.31985	SCsg	3	A3
								-4.07	0.387587	-1.31586	SCsg	3	A3
								-4.07	0.4174	-1.2761	SCsg	3	A3
								-4.07	0.428981	-1.26833	SCsg	3	A3
								-4.29	1.30641	-1.69926	SCsg	3	A3
								-4.29	1.25848	-1.66133	SCsg	2	A3
								-4.29	1.24802	-1.6532	SCsg	3	A3
								-4.29	1.23136	-1.65089	SCsg	3	A3
								-4.29	1.15847	-1.6363	SCsg	3	A3
								-4.29	1.27097	-1.62381	SCsg	3	A3
								-4.29	0.995975	-1.5988	SCsg	2	A3
								-4.29	1.07445	-1.59492	SCsg	3	A3
								-4.29	1.06204	-1.576	SCsg	2	A3
								-4.29	0.911968	-1.5636	SCsg	3	A3
								-4.29	0.993218	-1.5386	SCsg	3	A3
								-4.29	1.07237	-1.52827	SCsg	2	A3
								-4.29	0.820975	-1.4988	SCsg	3	A3
								-4.29	0.877225	-1.46755	SCsg	3	A3
								-4.29	1.04993	-1.48218	SCsg	3	A3
								-4.29	0.766612	-1.4443	SCsg	2	A3
								-4.29	1.00848	-1.43005	SCsg	3	A3
								-4.29	1.02097	-1.4238	SCsg	3	A3
								-4.29	0.468762	-1.3622	SCsg	2	A3
								-4.29	0.924858	-1.37487	SCsg	2	A3
								-4.29	0.637493	-1.32469	SCsg	3	A3
								-4.29	0.872375	-1.33438	SCsg	3	A3
								-4.29	0.539725	-1.2863	SCsg	3	A3
								-4.29	0.528591	-1.27203	SCsg	3	A3
								-4.29	0.647363	-1.25324	SCsg	3	A3
								-4.29	0.470975	-1.2613	SCsg	2	A3
								-4.29	0.533475	-1.2363	SCsg	2	A3
								-4.29	0.677225	-1.23005	SCsg	3	A3
								-4.29	0.599796	-1.20367	SCsg	2	A3
								-4.29	0.441678	-1.18778	SCsg	3	A3
								-4.29	0.470975	-1.1613	SCsg	3	A3
								-4.29	0.270975	-1.1613	SCsg	3	A3
								-4.51	1.18365	-1.69105	SCsg	3	A3
								-4.51	1.07115	-1.65355	SCsg	3	A3
								-4.51	1.07115	-1.5973	SCsg	3	A3
								-4.51	0.84615	-1.42855	SCsg	2	A3
								-4.51	0.53169	-1.29301	SCsg	3	A3
								-4.51	0.81282	-1.31187	SCsg	2	A3
								-4.51	0.5524	-1.2723	SCsg	3	A3
								-4.51	0.8274	-1.26605	SCsg	3	A3
								-4.51	0.45051	-1.21784	SCsg	3	A3
								-4.51	0.69615	-1.2223	SCsg	3	A3
								-4.51	0.548275	-1.2139	SCsg	3	A3
								-4.51	0.2274	-1.1848	SCsg	3	A3
								-3.3	1.3149	-2.31932	SCsg	2	A3
								-3.3	1.28661	-2.19795	SCsg	3	A3
								-3.3	1.07114	-2.1256	SCsg	3	A3
								-3.3	1.03985	-2.07571	SCsg	2	A3
								-3.3	0.891475	-2.07295	SCsg	2	A3
								-3.3	0.654126	-2.09326	SCsg	3	A3
								-3.3	0.841475	-2.0542	SCsg	3	A3
								-3.3	0.217877	-1.96848	SCsg	3	A3
								-3.3	0.175637	-1.97017	SCsg	2	A3
								-3.3	0.527038	-1.93011	SCsg	3	A3
								-3.3	0.105331	-1.94992	SCsg	2	A3
								-3.52	1.33567	-2.07662	SCsg	3	A3
								-3.52	1.22914	-2.05806	SCsg	3	A3
								-3.52	1.13389	-2.05306	SCsg	3	A3
								-3.52	1.26651	-1.99562	SCsg	3	A3
								-3.52	1.17942	-1.98287	SCsg	3	A3
								-3.52	1.02317	-1.96412	SCsg	3	A3
								-3.52	1.01067	-1.95162	SCsg	3	A3
								-3.52	1.10636	-1.93094	SCsg	3	A3
								-3.52	0.864097	-1.89194	SCsg	3	A3
								-3.52	1.16067	-1.89538	SCsg	3	A3
								-3.52	1.18137	-1.89337	SCsg	2	A3
								-3.52	1.08523	-1.88331	SCsg	3	A3
								-3.52	0.964779	-1.87874	SCsg	3	A3
								-3.52	1.22317	-1.88288	SCsg	3	A3
								-3.52	0.857851	-1.86068	SCsg	2	A3
								-3.52	1.04192	-1.81412	SCsg	2	A3
								-3.52	0.854425	-1.80787	SCsg	2	A3
								-3.52	1.02093	-1.8038	SCsg	3	A3
								-3.52	0.458569	-1.78501	SCsg	3	A3
								-3.52	0.733555	-1.77874	SCsg	3	A3
								-3.52	0.87005	-1.78287	SCsg	3	A3
								-3.52	0.916925	-1.78287	SCsg	3	A3
								-3.52	0.96022	-1.77707	SCsg	2	A3
								-3.52	0.925219	-1.76832	SCsg	2	A3
								-3.52	0.693953	-1.7433	SCsg	2	A3
								-3.52	0.8388	-1.75162	SCsg	3	A3
								-3.52	0.857882	-1.74815	SCsg	2	A3
								-3.52	0.762571	-1.72468	SCsg	2	A3
								-3.52	0.946059	-1.72874	SCsg	2	A3
								-3.52	0.610675	-1.70162	SCsg	2	A3
								-3.52	0.766815	-1.68921	SCsg	3	A3
								-3.52	0.683372	-1.6851	SCsg	2	A3
								-3.52	0.723175	-1.68912	SCsg	2	A3
								-3.52	0.614834	-1.6787	SCsg	2	A3
								-3.52	0.458114	-1.64138	SCsg	3	A3
								-3.52	0.483093	-1.62349	SCsg	3	A3
								-3.52	0.644799	-1.60966	SCsg	3	A3
								-3.52	0.441925	-1.61413	SCsg	3	A3
								-3.52	0.58761	-1.59332	SCsg	3	A3
								-3.52	0.221069	-1.61626	SCsg	2	A3
								-3.52	0.646091	-1.58496	SCsg	3	A3
								-3.52	0.604425	-1.58288	SCsg	3	A3
								-3.52	0.629425	-1.57038	SCsg	2	A3
								-3.52	0.562755	-1.56205	SCsg	2	A3
								-3.52	0.575269	-1.54642	SCsg	2	A3
								-3.52	0.280118	-1.54208	SCsg	2	A3
								-3.52	0.427304	-1.48506	SCsg	3	A3
								-3.52	0.235675	-1.49537	SCsg	3	A3
								-3.74	1.4946	-2.1567	SCsg	2	A3
								-3.74	1.24094	-2.13849	SCsg	3	A3
								-3.74	1.27265	-2.07863	SCsg	2	A3
								-3.74	1.08223	-2.04171	SCsg	1	A3
								-3.74	1.09195	-2.01857	SCsg	3	A3
								-3.74	1.03485	-2.01958	SCsg	2	A3
								-3.74	1.00085	-2.00358	SCsg	3	A3
								-3.74	0.95085	-1.97233	SCsg	1	A3
								-3.74	0.998671	-1.95573	SCsg	3	A3
								-3.74	1.06335	-1.94108	SCsg	1	A3
								-3.74	1.07194	-1.92675	SCsg	3	A3
								-3.74	1.18835	-1.90358	SCsg	2	A3
								-3.74	1.1071	-1.91295	SCsg	1	A3
								-3.74	0.95085	-1.91607	SCsg	3	A3
								-3.74	1.19128	-1.86689	SCsg	1	A3
								-3.74	0.969313	-1.90378	SCsg	3	A3
								-3.74	0.846019	-1.92057	SCsg	1	A3
								-3.74	0.98835	-1.88482	SCsg	3	A3
								-3.74	0.85085	-1.90045	SCsg	1	A3
								-3.74	1.01787	-1.8616	SCsg	3	A3
								-3.74	1.17876	-1.82578	SCsg	2	A3
								-3.74	1.09121	-1.83837	SCsg	1	A3
								-3.74	1.12585	-1.82232	SCsg	3	A3
								-3.74	0.783518	-1.87682	SCsg	1	A3
								-3.74	1.02585	-1.83482	SCsg	2	A3
								-3.74	1.09252	-1.79958	SCsg	3	A3
								-3.74	0.734289	-1.84944	SCsg	3	A3
								-3.74	0.98835	-1.80357	SCsg	3	A3
								-3.74	0.753026	-1.80591	SCsg	3	A3
								-3.74	0.848807	-1.77462	SCsg	3	A3
								-3.74	0.823808	-1.77462	SCsg	2	A3
								-3.74	0.76335	-1.78483	SCsg	1	A3
								-3.74	0.6946	-1.77545	SCsg	3	A3
								-3.74	0.884438	-1.7455	SCsg	2	A3
								-3.74	0.859439	-1.7455	SCsg	3	A3
								-3.74	0.870303	-1.74332	SCsg	3	A3
								-3.74	0.63623	-1.77443	SCsg	3	A3
								-3.74	0.7446	-1.75982	SCsg	2	A3
								-3.74	0.880017	-1.7317	SCsg	2	A3
								-3.74	0.585202	-1.7661	SCsg	3	A3
								-3.74	0.6196	-1.75982	SCsg	3	A3
								-3.74	0.642523	-1.74196	SCsg	3	A3
								-3.74	0.32241	-1.71951	SCsg	2	A3
								-3.74	0.790457	-1.69531	SCsg	3	A3
								-3.74	0.82585	-1.67857	SCsg	2	A3
								-3.74	0.766122	-1.68102	SCsg	2	A3
								-3.74	0.480017	-1.68691	SCsg	2	A3
								-3.74	0.654905	-1.67464	SCsg	1	A3
								-3.74	0.3321	-1.66607	SCsg	2	A3
								-3.74	0.4696	-1.64108	SCsg	2	A3
								-3.74	0.6571	-1.62858	SCsg	3	A3
								-3.74	0.540935	-1.61974	SCsg	1	A3
								-3.74	0.432319	-1.60879	SCsg	3	A3
								-3.74	0.51335	-1.58482	SCsg	2	A3
								-3.74	0.3946	-1.55983	SCsg	3	A3
								-3.74	0.578437	-1.54468	SCsg	2	A3
								-3.74	0.422381	-1.50695	SCsg	3	A3
								-3.96	1.35421	-2.03551	SCsg	3	A3
								-3.96	1.27852	-1.98273	SCsg	3	A3
								-3.96	1.33406	-1.94575	SCsg	3	A3
								-3.96	1.35977	-1.94522	SCsg	3	A3
								-3.96	1.30074	-1.93516	SCsg	3	A3
								-3.96	1.23045	-1.92448	SCsg	3	A3
								-3.96	1.325	-1.92095	SCsg	3	A3
								-3.96	1.30353	-1.92023	SCsg	2	A3
								-3.96	1.09241	-1.87474	SCsg	1	A3
								-3.96	1.15978	-1.85773	SCsg	2	A3
								-3.96	1.02228	-1.83898	SCsg	1	A3
								-3.96	1.29103	-1.85773	SCsg	2	A3
								-3.96	1.32621	-1.84742	SCsg	2	A3
								-3.96	1.02627	-1.8213	SCsg	1	A3
								-3.96	1.08054	-1.82443	SCsg	3	A3
								-3.96	1.12227	-1.82648	SCsg	1	A3
								-3.96	1.01812	-1.81602	SCsg	1	A3
								-3.96	1.316	-1.83269	SCsg	3	A3
								-3.96	0.972256	-1.80462	SCsg	1	A3
								-3.96	1.14929	-1.80568	SCsg	3	A3
								-3.96	1.0688	-1.79704	SCsg	2	A3
								-3.96	1.21805	-1.80965	SCsg	2	A3
								-3.96	0.922275	-1.79523	SCsg	3	A3
								-3.96	1.24513	-1.79095	SCsg	3	A3
								-3.96	1.10928	-1.77664	SCsg	3	A3
								-3.96	1.18179	-1.77555	SCsg	3	A3
								-3.96	0.881947	-1.77304	SCsg	3	A3
								-3.96	0.903525	-1.77022	SCsg	3	A3
								-3.96	1.11663	-1.74337	SCsg	1	A3
								-3.96	0.940331	-1.73327	SCsg	2	A3
								-3.96	0.884775	-1.73897	SCsg	1	A3
								-3.96	1.00978	-1.72647	SCsg	2	A3
								-3.96	1.06168	-1.72442	SCsg	3	A3
								-3.96	0.822275	-1.73897	SCsg	1	A3
								-3.96	0.841025	-1.73273	SCsg	1	A3
								-3.96	1.10335	-1.71642	SCsg	1	A3
								-3.96	1.08888	-1.70984	SCsg	3	A3
								-3.96	1.145	-1.70984	SCsg	3	A3
								-3.96	0.853525	-1.72022	SCsg	1	A3
								-3.96	0.806818	-1.69805	SCsg	1	A3
								-3.96	0.767808	-1.69337	SCsg	3	A3
								-3.96	0.736703	-1.68694	SCsg	3	A3
								-3.96	0.794988	-1.67237	SCsg	1	A3
								-3.96	0.711547	-1.6683	SCsg	3	A3
								-3.96	1.08669	-1.64317	SCsg	3	A3
								-3.96	0.715097	-1.65642	SCsg	1	A3
								-3.96	0.956293	-1.63849	SCsg	3	A3
								-3.96	0.805889	-1.63226	SCsg	2	A3
								-3.96	0.99866	-1.61373	SCsg	3	A3
								-3.96	0.701161	-1.59105	SCsg	3	A3
								-3.96	0.597275	-1.58272	SCsg	2	A3
								-3.96	0.656357	-1.58196	SCsg	2	A3
								-3.96	0.925042	-1.57599	SCsg	2	A3
								-3.96	0.684775	-1.58272	SCsg	2	A3
								-3.96	0.706826	-1.57913	SCsg	2	A3
								-3.96	0.816025	-1.57648	SCsg	1	A3
								-3.96	0.768645	-1.57583	SCsg	1	A3
								-3.96	0.582588	-1.55975	SCsg	3	A3
								-3.96	0.735945	-1.56203	SCsg	3	A3
								-3.96	0.354914	-1.53724	SCsg	3	A3
								-3.96	0.730304	-1.54736	SCsg	3	A3
								-3.96	0.478525	-1.53272	SCsg	2	A3
								-3.96	0.791025	-1.53272	SCsg	2	A3
								-3.96	0.782377	-1.52247	SCsg	2	A3
								-3.96	0.773376	-1.51662	SCsg	2	A3
								-3.96	0.719675	-1.51567	SCsg	2	A3
								-3.96	0.494193	-1.47823	SCsg	2	A3
								-3.96	0.544139	-1.4693	SCsg	3	A3
								-3.96	0.650594	-1.46037	SCsg	2	A3
								-3.96	0.570845	-1.44844	SCsg	3	A3
								-3.96	0.553525	-1.44522	SCsg	3	A3
								-3.96	0.609775	-1.45148	SCsg	2	A3
								-3.96	0.465047	-1.43561	SCsg	2	A3
								-3.96	0.330546	-1.40566	SCsg	3	A3
								-3.96	0.427576	-1.40152	SCsg	3	A3
								-3.96	0.54574	-1.40817	SCsg	3	A3
								-3.96	0.307578	-1.38428	SCsg	3	A3
								-3.96	0.478264	-1.37028	SCsg	3	A3
								-3.96	0.456771	-1.35946	SCsg	2	A3
								-3.96	0.430571	-1.34729	SCsg	3	A3
								-3.96	0.445191	-1.33366	SCsg	3	A3
								-3.96	0.316025	-1.30147	SCsg	2	A3
								-4.18	1.4072	-2.00106	SCsg	3	A3
								-4.18	1.35383	-1.96081	SCsg	3	A3
								-4.18	1.18502	-1.92985	SCsg	3	A3
								-4.18	1.22447	-1.92786	SCsg	3	A3
								-4.18	1.14752	-1.9111	SCsg	1	A3
								-4.18	1.24689	-1.91767	SCsg	2	A3
								-4.18	1.30784	-1.90071	SCsg	3	A3
								-4.18	1.10107	-1.85706	SCsg	3	A3
								-4.18	1.18315	-1.8563	SCsg	3	A3
								-4.18	1.40094	-1.86391	SCsg	2	A3
								-4.18	1.27252	-1.7986	SCsg	3	A3
								-4.18	1.34127	-1.80485	SCsg	3	A3
								-4.18	1.18068	-1.77773	SCsg	3	A3
								-4.18	0.903451	-1.74252	SCsg	3	A3
								-4.18	1.01832	-1.7184	SCsg	2	A3
								-4.18	1.17939	-1.73252	SCsg	2	A3
								-4.18	1.0182	-1.69666	SCsg	3	A3
								-4.18	0.928775	-1.69235	SCsg	3	A3
								-4.18	0.937918	-1.67934	SCsg	3	A3
								-4.18	0.796356	-1.67547	SCsg	3	A3
								-4.18	0.752343	-1.65537	SCsg	3	A3
								-4.18	1.01221	-1.63408	SCsg	3	A3
								-4.18	1.11533	-1.63621	SCsg	3	A3
								-4.18	1.03286	-1.63196	SCsg	2	A3
								-4.18	0.919717	-1.63265	SCsg	3	A3
								-4.18	0.818125	-1.62473	SCsg	2	A3
								-4.18	1.12252	-1.62985	SCsg	3	A3
								-4.18	0.697351	-1.62325	SCsg	1	A3
								-4.18	0.946986	-1.59249	SCsg	3	A3
								-4.18	0.847525	-1.59235	SCsg	2	A3
								-4.18	0.857783	-1.58206	SCsg	3	A3
								-4.18	0.603775	-1.56735	SCsg	3	A3
								-4.18	0.672525	-1.56735	SCsg	3	A3
								-4.18	0.747525	-1.5611	SCsg	2	A3
								-4.18	0.547525	-1.5486	SCsg	3	A3
								-4.18	0.949724	-1.54657	SCsg	2	A3
								-4.18	0.703749	-1.5424	SCsg	2	A3
								-4.18	0.941275	-1.5361	SCsg	3	A3
								-4.18	0.585025	-1.5111	SCsg	3	A3
								-4.18	0.514201	-1.45691	SCsg	3	A3
								-4.18	0.306736	-1.42848	SCsg	2	A3
								-4.18	0.632905	-1.4382	SCsg	3	A3
								-4.18	0.639192	-1.41318	SCsg	3	A3
								-4.18	0.378775	-1.39235	SCsg	2	A3
								-4.18	0.716275	-1.40485	SCsg	3	A3
								-4.18	0.744747	-1.40138	SCsg	2	A3
								-4.18	0.347525	-1.3736	SCsg	2	A3
								-4.18	0.465947	-1.37985	SCsg	3	A3
								-4.18	0.618352	-1.38402	SCsg	2	A3
								-4.18	0.63711	-1.35652	SCsg	3	A3
								-4.18	0.499624	-1.34646	SCsg	3	A3
								-4.18	0.352762	-1.30813	SCsg	3	A3
								-4.18	0.277248	-1.22912	SCsg	2	A3
								-4.4	1.34848	-1.74043	SCsg	3	A3
								-4.4	1.36109	-1.73411	SCsg	3	A3
								-4.4	1.20946	-1.66567	SCsg	3	A3
								-4.4	1.16532	-1.65805	SCsg	3	A3
								-4.4	1.19663	-1.64865	SCsg	3	A3
								-4.4	1.20287	-1.6299	SCsg	3	A3
								-4.4	1.17788	-1.59865	SCsg	3	A3
								-4.4	1.12787	-1.5799	SCsg	2	A3
								-4.4	0.769517	-1.48204	SCsg	3	A3
								-4.4	0.736174	-1.48243	SCsg	3	A3
								-4.4	0.940995	-1.47168	SCsg	3	A3
								-4.4	0.927655	-1.46128	SCsg	2	A3
								-4.4	1.03412	-1.47365	SCsg	3	A3
								-4.4	1.00287	-1.43615	SCsg	2	A3
								-4.4	1.01258	-1.42605	SCsg	2	A3
								-4.4	0.997968	-1.41549	SCsg	3	A3
								-4.4	0.67763	-1.40582	SCsg	2	A3
								-4.4	0.773463	-1.31544	SCsg	2	A3
								-4.4	0.811048	-1.30706	SCsg	3	A3
								-4.4	0.192097	-1.41717	SCsg	3	A3
								-4.4	0.556966	-1.23095	SCsg	3	A3
								-4.4	0.467058	-1.24806	SCsg	3	A3
								-4.4	0.515158	-1.18668	SCsg	3	A3
								-4.62	1.21426	-1.65584	SCsg	3	A3
								-4.62	1.01218	-1.52042	SCsg	2	A3
								-4.62	0.902716	-1.36119	SCsg	3	A3
								-4.62	0.568425	-1.22043	SCsg	2	A3
								-3.19	1.23748	-2.30403	SCzo	3	A3
								-3.41	0.6791	-1.86682	SCzo	2	A3
								-3.41	0.543806	-1.76462	SCzo	2	A3
								-3.41	0.72285	-1.77933	SCzo	2	A3
								-3.41	1.3541	-2.11057	SCzo	3	A3
								-3.41	0.635331	-1.81368	SCzo	3	A3
								-3.41	0.154034	-1.67994	SCzo	3	A3
								-3.63	1.17335	-1.76087	SCzo	2	A3
								-3.63	0.929775	-1.64872	SCzo	2	A3
								-3.63	0.523546	-1.45496	SCzo	3	A3
								-3.63	0.490228	-1.38827	SCzo	3	A3
								-3.85	1.26772	-1.81117	SCzo	2	A3
								-3.85	0.976833	-1.6925	SCzo	2	A3
								-3.85	1.05087	-1.67803	SCzo	2	A3
								-3.85	1.02398	-1.66742	SCzo	2	A3
								-3.85	0.979953	-1.6707	SCzo	2	A3
								-3.85	0.474125	-1.47951	SCzo	2	A3
								-3.85	0.419472	-1.41321	SCzo	2	A3
								-3.85	1.07601	-1.72163	SCzo	3	A3
								-3.85	0.601059	-1.53408	SCzo	3	A3
								-3.85	0.513652	-1.45887	SCzo	3	A3
								-3.85	0.661475	-1.47368	SCzo	3	A3
								-3.85	0.538889	-1.4459	SCzo	3	A3
								-3.85	0.324066	-1.3858	SCzo	3	A3
								-4.07	1.35205	-1.76637	SCzo	2	A3
								-4.07	1.2424	-1.65735	SCzo	2	A3
								-4.07	0.869153	-1.44685	SCzo	2	A3
								-4.07	0.783689	-1.43443	SCzo	2	A3
								-4.07	0.559059	-1.27692	SCzo	2	A3
								-4.07	0.465316	-1.23935	SCzo	2	A3
								-4.07	1.34865	-1.71985	SCzo	3	A3
								-4.07	0.79865	-1.4136	SCzo	3	A3
								-4.29	1.17068	-1.43011	SCzo	2	A3
								-4.29	1.15624	-1.41848	SCzo	2	A3
								-4.29	1.06472	-1.4113	SCzo	3	A3
								-4.29	1.11472	-1.3863	SCzo	2	A3
								-4.29	0.777225	-1.25505	SCzo	2	A3
								-4.29	0.887661	-1.25552	SCzo	2	A3
								-4.29	0.723542	-1.23652	SCzo	2	A3
								-4.29	0.729012	-1.20684	SCzo	3	A3
								-4.51	1.07323	-1.40147	SCzo	3	A3
								-4.51	0.647886	-1.06373	SCzo	3	A3
								-3.3	0.936433	-1.95022	SCzo	2	A3
								-3.3	0.800441	-1.89564	SCzo	3	A3
								-3.3	0.627339	-1.82464	SCzo	3	A3
								-3.52	1.34817	-1.95162	SCzo	3	A3
								-3.52	1.31068	-1.93287	SCzo	3	A3
								-3.52	1.19817	-1.79537	SCzo	2	A3
								-3.52	1.09817	-1.78287	SCzo	3	A3
								-3.52	1.1516	-1.7732	SCzo	2	A3
								-3.52	1.07898	-1.77081	SCzo	2	A3
								-3.52	1.14817	-1.73287	SCzo	3	A3
								-3.52	0.960644	-1.62674	SCzo	3	A3
								-3.52	0.716925	-1.58912	SCzo	2	A3
								-3.52	0.775252	-1.58708	SCzo	2	A3
								-3.52	0.896087	-1.5912	SCzo	2	A3
								-3.52	0.510655	-1.49543	SCzo	3	A3
								-3.52	0.728692	-1.47841	SCzo	3	A3
								-3.52	0.289917	-1.40391	SCzo	3	A3
								-3.74	1.26543	-1.77024	SCzo	2	A3
								-3.74	1.14877	-1.7567	SCzo	3	A3
								-3.74	1.08835	-1.70358	SCzo	3	A3
								-3.74	0.9821	-1.69108	SCzo	2	A3
								-3.74	0.841162	-1.61723	SCzo	3	A3
								-3.74	0.71335	-1.55357	SCzo	3	A3
								-3.74	0.594328	-1.44127	SCzo	2	A3
								-3.74	0.358865	-1.41954	SCzo	3	A3
								-3.74	0.3696	-1.38482	SCzo	3	A3
								-3.74	0.349991	-1.37685	SCzo	3	A3
								-3.74	0.378672	-1.33436	SCzo	3	A3
								-3.96	1.37208	-1.77656	SCzo	2	A3
								-3.96	1.20906	-1.70825	SCzo	2	A3
								-3.96	1.20978	-1.65772	SCzo	3	A3
								-3.96	1.12821	-1.60162	SCzo	2	A3
								-3.96	1.05479	-1.5872	SCzo	2	A3
								-3.96	1.01171	-1.53695	SCzo	1	A3
								-3.96	0.997275	-1.53272	SCzo	3	A3
								-3.96	0.907551	-1.49112	SCzo	2	A3
								-3.96	0.853525	-1.47022	SCzo	2	A3
								-3.96	0.503525	-1.34522	SCzo	2	A3
								-3.96	0.459608	-1.31365	SCzo	3	A3
								-3.96	0.270305	-1.2842	SCzo	3	A3
								-4.18	1.15039	-1.61926	SCzo	2	A3
								-4.18	1.21812	-1.6217	SCzo	3	A3
								-4.18	0.668285	-1.35696	SCzo	2	A3
								-4.18	0.662436	-1.32488	SCzo	3	A3
								-4.18	0.337284	-1.227	SCzo	3	A3
								-4.18	0.499602	-1.22773	SCzo	3	A3
								-4.4	1.26951	-1.54953	SCzo	3	A3
								-4.4	1.05481	-1.40288	SCzo	3	A3
								-4.4	0.959125	-1.29865	SCzo	3	A3
								-4.4	0.704484	-1.2072	SCzo	2	A3
								-4.62	1.06895	-1.34543	SCzo	3	A3
								-4.62	1.02468	-1.31418	SCzo	3	A3

## Sheet: S3B_Data
	Gtot only	Gtot w surround
cell 1	1.42	0.39
cell 2	3.7	0.2
cell 3	1.32	0.65
cell 4	2.86	2
cell 5	0.5	0.35
cell 6	0.8	0.4
cell 7	0.9	1.1
cell 8	2.45	2.4
cell 9	1.6	1.3
cell 10	1.75	1.6
cell 11	1.4	0.95
cell 12	1.2	0.9
cell 13	1.4	1.3
cell 14	2.6	0.96
cell 15	7.7	4
cell 16	3.9	2.95
cell 17	0.3	0.1
cell 18	2.88	1.5
cell 19	3.2	1.2
cell 20	0.3	0.15
cell 21	1.8	1.9
cell 22	0.95	0.17
cell 21	2.4	1.4
cell 22	1.8	.95

## Sheet: S4D_Data
Morphology-based classification
Dendritic Field (×105 μm2)							ON Area (×105 μm2)
	Unidentified	Horizontal	Stellate	Narrow-field	Wide-field			Unidentified	Horizontal	Stellate	Narrow-field	Wide-field
Cell_1		0.756482		0.419417	0.949922		Cell_1	1.06893	2.45458	1.10852	1.42524	1.26688
Cell_2		1.77509	0.219971	0.111535	1.56924		Cell_2	0.87098	0.95016	0.95016	0.55426	1.5836
Cell_3		0.782506	0.147026		0.368656		Cell_3	2.19065	1.1877	1.21409	0.7918	0.7918
Cell_4		1.36668	0.222196		0.225388		Cell_4	1.02934	1.42524	0.87098	1.66278	2.45458
Cell_5		0.652114		1.77041			Cell_5	0.87098	1.82114	2.05868	1.82114	2.92966
Cell_6					0.164662		Cell_6	2.3754				1.82114
Cell_7					1.0643		Cell_7	1.1877				1.66278
Cell_8							Cell_8	2.69212
Cell_9							Cell_9	1.5836
Cell_10							Cell_10	3.32556
Cell_11							Cell_11	1.50442
Cell_12							Cell_12	3.64228
Cell_13							Cell_13	1.9795
Cell_14							Cell_14	2.29622
Cell_15							Cell_15	2.3754
Cell_16							Cell_16	1.66278
Cell_17							Cell_17	0.87098
Cell_18							Cell_18	1.02934
Cell_19							Cell_19	1.5836
Genotype-based classification
Dendritic Field (×105 μm2)					ON Area (×105 μm2)
	Random	Vgat+	Vgat-			Random	Vgat+	Vgat-
Cell_1			1.77041		Cell_1	1.06893	2.05868	1.82114
Cell_2			0.652114		Cell_2	0.87098	2.29622	1.82114
Cell_3	0.949922	1.36668			Cell_3	1.26688	1.42524
Cell_4	0.419417				Cell_4	1.42524	2.3754
Cell_5					Cell_5	1.10852	1.66278
Cell_6	0.219971				Cell_6	0.95016	2.92966
Cell_7	0.147026	0.164662			Cell_7	1.21409	1.82114
Cell_8	0.756482	1.0643			Cell_8	2.45458	1.66278
Cell_9	1.77509				Cell_9	0.95016	0.87098
Cell_10					Cell_10	2.19065	1.02934
Cell_11	0.782506				Cell_11	1.1877	1.5836
Cell_12	0.111535				Cell_12	0.55426
Cell_13	1.56924				Cell_13	1.5836
Cell_14	0.368656				Cell_14	0.7918
Cell_15	0.225388				Cell_15	2.45458
Cell_16					Cell_16	1.02934
Cell_17					Cell_17	0.87098
Cell_18	0.222196				Cell_18	0.87098
Cell_19					Cell_19	2.3754
Cell_20					Cell_20	1.1877
Cell_21					Cell_21	2.69212
Cell_22					Cell_22	1.5836
Cell_23					Cell_23	3.32556
Cell_24					Cell_24	0.7918
Cell_25					Cell_25	1.50442
Cell_26					Cell_26	1.66278
Cell_27					Cell_27	3.64228
Cell_28					Cell_28	1.9795

[truncated: 3 more sheets: S5B_Data, S5D_Data, S5E_Data]
